# Supplementary material for: High-frequency actionable pathogenic exome variants in an average-risk cohort
Source: Cold Spring Harb Mol Case Stud. 2018 Dec;4(6):a003178. doi: 10.1101/mcs.a003178 (PMC6318774; doi:10.1101/mcs.a003178)
Supplement: Supplemental Material [file supp_mcs.a003178_Supplemental_File_1.xlsx]

## Sheet: Sheet1
Supplemental Table S1- Variant Classification
Gene Symbol	Chromosome	Position	Reference	Sample Allele	Variation Type	Gene Region	Transcription ID	Transcript Variant	Protein Variant	Translation impact	SIFT	Polyphen	dbSNP ID	1000 Genomes Frequency (%)	NHLBI ESP Frequency (%)	Exac highest Minor allele Frequency (%)	HGMD	ClinVar	Classification	Phenotype (OMIM)	Inheritance
ABCB4	7	87076396	G	A	SNV	Exonic	NM_018850.2; NM_018849.2; NM_000443.3	c.959C>T	p.S320F	missense	Damaging	Possibly Damaging	72552778		0.008	0.019	CM013506 (DM)	RCV000033065.25; RCV000190560.1; RCV000262183.1; RCV000014688.24	pathogenic	Cholestasis, intrahepatic, of pregnancy, 3 (MIM 614972); Cholestasis, progressive familial intrahepatic 3 (MIM 602347); Gallbladder disease 1 (MIM 600803)	AD; AR
ABCC8	11	17464335	C	T	SNV	Exonic	NM_000352.4; NM_001287174.1	c.1562G>A	p.R521Q	missense	Tolerated	Benign	368114790		0.015	0.01	CM1212138 (DM)	RCV000144978.1	likely pathogenic	Diabetes mellitus, noninsulin-dependent (MIM 125853); Diabetes mellitus, permanent neonatal (MIM 606176); Diabetes mellitus, transient neonatal 2 (MIM610374; Hyperinsulinemic hypoglycemia, familial, 1 (MIM 256450); Hypoglycemia of infancy, leucine-sensitive (MIM 240800)	AD; AR
ABHD12	20	25288600	G	A	SNV	Splice Site	NM_001042472.2; NM_015600.4	c.867+2C>T											likely pathogenic	Polyneuropathy, hearing loss, ataxia, retinitis pigmentosa, and cataract (MIM 612674)	AR
ACADS	12	121174897	C	T	SNV	Exonic	NM_001302554.1; NM_000017.3	c.319C>T	p.R107C	missense	Damaging	Probably Damaging	61732144		0.085	0.197	CM900002 (DM)	RCV000185680.1; RCV000004030.6	pathogenic	Acyl-CoA dehydrogenase, short-chain, deficiency of (MIM 201470)	AR
ACADVL	17	7128291	C	T	SNV	Exonic	NM_001270447.1; NM_001270448.1; NM_000018.3; NM_001033859.2	c.1912C>T; c.1777C>T; c.1843C>T; c.1615C>T	p.R615*; p.R593*; p.R638*; p.R539*	stop gain							CM990109 (DM)		likely pathogenic	VLCAD deficiency (MIM 201475)	AR
ACSF3	16	89220556	C	T	SNV	Exonic; ncRNA	NR_104293.1; NR_045667.2; NM_001127214.3; NM_001243279.2; NM_174917.4; NM_001284316.1	c.1672C>T; c.877C>T	p.R293W; p.R558W	missense	Damaging	Probably Damaging	141090143	0.08	0.346	0.447	CM116840 (DM)	RCV000185751.3; RCV000024130.3	likely pathogenic	Combined malonic and methylmalonic aciduria (MIM 614265)	AR
ADSL	22	40742567	C	T	SNV	5'UTR; ncRNA; Exonic	NM_001317923.1; NM_001123378.2; NM_000026.3; NR_134256.1	c.5C>T; c.-133C>T	p.A2V	missense	Damaging	Benign	143083947	0.02	0.015	0.175	CM990115 (DM)	RCV000186704.1	likely pathogenic	Adenylosuccinase deficiency (MIM 103050)	AR
AGBL1	15	87217666	C	T	SNV	Exonic	NM_152336.3	c.3220C>T	p.R1074*	stop gain			185919705	0.16	0.262	0.287	CM139366 (DM)	RCV000074408.2	likely pathogenic	Corneal dystrophy, Fuchs endothelial, 8 (MIM 615523)	AD
AGL	1	100316614	CAG	C	Deletion	Exonic; 5'UTR	NM_000028.2; NM_000642.2; NM_000643.2; NM_000646.2; NM_000644.2	c.-175_-174delAG; c.18_19delGA	p.Q6Hfs*20	frameshift			113994127			0.005	CD961746 (DM)	RCV000001155.3; RCV000175637.3	likely pathogenic	Glycogen storage disease IIIa (MIM 232400); Glycogen storage disease IIIb (MIM 232400)	AR
ALDH5A1	6	24533872	C	T	SNV	Exonic	NM_170740.1; NM_001080.3	c.1540C>T; c.1579C>T	p.R527*; p.R514*	stop gain						0.006	CM033327 (DM)		likely pathogenic	Succinic semialdehyde dehydrogenase deficiency	AR
ALG3; ECE2	3	183966564	G	A	SNV	Promoter; Exonic; Intronic; ncRNA	NM_014693.3; NM_005787.5; NR_024533.1; NM_001006941.2; NM_032331.3	c.-919G>A; c.165C>T; c.52+450C>T	p.G55G	synonymous			387906273			0.003	CS041136 (DM)	RCV000002210.3	likely pathogenic	Congenital disorder of glycosylation, type Id (MIM 601110)	AR
ANGPTL3; DOCK7	1	63064445	CA	C	Deletion	Exonic; Intronic	NM_001272002.1; NM_033407.3; NM_001271999.1; NM_001272001.1; NM_001330614.1; NM_014495.3; NM_001272000.1	c.1683-12151delT; c.575delA	p.Q192Rfs*5	frameshift			577189349	0.06	0.072	0.185			likely pathogenic	Hypobetalipoproteinemia, familial, 2 (MIM 605019)	AR
ANO6	12	45744441	G	A	SNV	Splice Site	NM_001025356.2; NM_001142678.1; NM_001142679.1; NM_001204803.1	c.811-1G>A; c.748-1G>A; c.694-1G>A											likely pathogenic	Scott syndrome (MIM 262890)	AR
APC	5	112175211	T	A	SNV	Exonic	NM_000038.5; NM_001127511.2; NM_001127510.2	c.3920T>A; c.3866T>A	p.I1289K; p.I1307K	missense	Tolerated	Benign	1801155		0.108	0.331	CM970090 (DP)	RCV000120049.1; RCV000020088.5; RVC000238802.1; RCV115087.5; RCV144683.1; RCV000210085.1; RCV000034388.3; RCV000000864.2; RCV000000865.3	pathogenic	Adenomatous polyposis coli (MIM 175100); Brain tumor-polyposis syndrome 2 (MIM 175100); Desmoid disease, hereditary (MIM 135290); Gardner syndrme (MIM 175100)	AD
ASPM	1	197097765	G	A	SNV	Exonic	NM_018136.4; NM_001206846.1	c.2791C>T	p.R931*	stop gain			587783227			0.005	CM142033 (DM)	RCV000145102.1	likely pathogenic	Microcephaly 5, primary,	AR
ATP13A2	1	17320273	G	A	SNV	Exonic	NM_022089.3; NM_001141973.2; NM_001141974.2	c.1585C>T; c.1600C>T	p.Q534*; p.Q529*	stop gain									likely pathogenic	Kufor-Rakeb syndrome (MIM 606693); Spastic papplegia 78 (MIM 617225)	AR
BCHE	3	165548529	T	C	SNV	Intronic; ncRNA; Exonic	NM_000055.3	c.293A>G; n.159+6573A>G; n.460A>G	p.D98G	missense	Damaging	Possibly Damaging	1799807	0.599	1.392	1.207	CM890021 (FP)	RCV000277104.2; RCV000014103.19; RCV000014102.26	Pathogenic	Butyrylcholinesterase deficiency (MIM 617396)	AR
BEST1	11	61725666	C	T	SNV	Exonic; ncRNA	NM_001300787.1; NM_001300786.1; NR_134580.1; NM_004183.3; NM_001139443.1	c.583C>T; c.763C>T	p.R195W; p.R255W	missense	Damaging	Probably Damaging	372989281		0.008	0.011	CM100163 (DM)	RCV000132651.1	likely pathogenic	Bestrophinopathy (MIM611809); Macular dystrophy (MIM 153700); Microcornea, rod-cone dystrophy, cataract, and posterior staphyloma (MIM 193220); Retinitis pigmentosa, concentric (MIM613194); Retinitis pigmentosa-50 (MIM 613194); Vitreoretinochoroidopathy (MIM 193220)	AR; AD
BRCA1	17	41223242	G	C	SNV	Exonic; ncRNA	NM_007294.3; NR_027676.1; NM_007299.3; NM_007298.3; NM_007297.3; NM_007300.3	c.4689C>G; c.1377C>G; c.4548C>G; c.4752C>G	p.Y1563*; p.Y459*; p.Y1516*; p.Y1584*	stop gain			80357433				CM960185 (DM)	RCV000077243.3; RCV000031188.9; RCV000048631.5; RCV000159994.2; RCV000131835.3	pathogenic	{Breast-ovarian cancer, familial, 1} (MIM 614320); {Pancreatic cancer, susceptibility to, 4} (MIM 614320)	AD
BTD	3	15686693	G	C	SNV	Exonic	NM_001281723.2; ENST00000449107.5; NM_000060.4; ENST00000383778.5; NM_001281725.2; ENST00000437172.5; NM_001323582.1; NM_001281724.2; ENST00000303498.9	c.1336G>C; c.1330G>C; c.1270G>C	p.D444H; p.D446H; p.D424H	missense	Damaging	Probably Damaging	13078881	1.857	3.006	3.166	CM980257 (DM)	RCV000001977.8; RCV000021952.1; RCV000078064.7; RCV000021936.2; RCV000001981.3; RCV000506236.1; RCV000021933.1; RCV000021912.1	Pathogenic	Biotinidase deficiency (MIM 253260)	AR
CBS/CBSL	21	44483184	A	G	SNV	Exonic	NM_001178009.2; NM_001321073.1; NM_001320298.1; NM_000071.2; NM_001321072.1; NM_001178008.2	c.518T>C; c.833T>C	p.I278T; p.I173T	missense	Damaging	Possibly Damaging	5742905	0.02	0.308	0.196	CM920136 (DM)	RCV000249462.1; RCV000173640.3; RCV000000142.4; RCV000078111.6; RCV000000141.4; RCV000379069.1	pathogenic	Homocystinuria, B6-responsive and nonresponsive types (MIM 236200); Thrombosis, hyperhomocysteinemic (MIM 236200)	AR
CDAN1	15	43022830	G	A	SNV	Exonic	NM_138477.2	c.2140C>T	p.R714W	missense	Damaging	Possibly Damaging	80338696	0.04		0.023	CM023034 (DM)	RCV000020954.1	pathogenic	Dyserythropoietic anemia, congenital, type Ia (MIM 224120)	AR
CDHR1	10	85970894	AG	A	Deletion	Exonic	NM_001171971.2; NM_033100.3	c.1463delG	p.G488Afs*20	frameshift			756678484			0.061	CD100319 (DM)	RCV000030832.2	pathogenic	Cone-rod dystrophy 15 (MIM 613660); Retinitis pigmentosa 65 (MIM 613660)	AR
CDK5RAP2	9	123205948	AC	A	Deletion	Exonic; ncRNA	NR_073557.1; NM_001272039.1; NR_073554.1; NR_073558.1; NR_073556.1; NM_018249.5; NM_001011649.2; NR_073555.1	c.2407delG; c.3097delG	p.V1033Sfs*41; p.V803Sfs*41	frameshift			747831095		0.008		CD1613302 (DM)	RCV000207363.1	pathogenic	Microcephaly 3, primary (MIM 604804)	AR
CFTR	7	117227865	C	T	SNV	Exonic	NM_000492.3	c.1657C>T	p.R553*	stop gain			74597325	0.02	0.038	0.021	CM900054 (DM)	RCV000279766.1; RCV000007542.9	pathogenic	Congenital bilateral absence of vas deferens (MIM277180); Cystic fibrosis (MIM 219700)	AR
CFTR	7	117243666	A	G	SNV	Exonic	NM_000492.3	c.2738A>G	p.Y913C	missense		Probably Damaging	121909008			0.009	CM900060 (DM)	RCV000007548.3	likely pathogenic	Congenital bilateral absence of vas deferens (MIM277180); Cystic fibrosis (MIM 219700)	AR
CFTR	7	117282620	G	A	SNV	Exonic	NM_000492.3	c.3846G>A	p.W1282*	stop gain			77010898		0.046	0.067	CM900061 (DM)	RCV000271658.1; RCV000007549.10; RCV000324041.1	pathogenic	Congenital bilateral absence of vas deferens (MIM277180); Cystic fibrosis (MIM 219700)	AR
CFTR	7	117199645	TCT		Deletion	Exonic	NM_000492.3	c.1521_1523delCTT	p.F508del	in-frame			113993960; 1297060838	0.399	6.567	0.679	CD890142 (DM)	RCV000007523.15; RCV000119038.3; RCV000058929.9; RCV000211188.1; RCV000417138.1; RCV000007524.8; RCV000505932.1	Pathogenic	Congenital bilateral absence of vas deferens (MIM277180); Cystic fibrosis (MIM 219700)	AR
CHEK2	22	29091121	C	CT	Insertion	Exonic	NM_145862.2; NM_001257387.1; NM_001005735.1; NM_007194.3	c.1281dupA; c.1497dupA; c.1368dupA; c.705dupA	p.E457Rfs*33; p.E500Rfs*33; p.E428Rfs*33; p.E236Rfs*33	frameshift			730881700		0.008	0.005		RCV000160450.4; RCV000212460.2	likely pathogenic	{Breast and colorectal cancer, susceptibility to}; {Breast cancer, susceptibility to} (MIM 114480); {Prostate cancer, familial, susceptibility to} (MIM 176807)	AD
CHKB-CPT1B; CHKB	22	51020748	G	A	SNV	ncRNA; Exonic	NR_027928.2; NM_005198.4	c.263C>T	p.P88L	missense	Damaging	Probably Damaging	146163970		0.031	0.067	CM161772 (DM)		likely pathogenic	Muscular dystrophy, congenital, megaconial type (MIM 602541)	AR
CHST3	10	73765672	C	A	SNV	Exonic	NM_004273.4	c.72C>A	p.Y24*	stop gain									likely pathogenic	Spondyloepiphyseal dysplasia with congenital joint dislocations (MIM 143095)	AR
CLCNKA	1	16349163	ACT	A	Deletion	Exonic	NM_001042704.1; NM_001257139.1; NM_004070.3	c.52_53delCT	p.L18Afs*174; p.L18Afs*131	frameshift									likely pathogenic	Bartter syndrome, type 4b,	DR
CLN3	16	28493665	G	GT	Insertion	Exonic	NM_001286105.1; NM_001286104.1; NM_001042432.1; NM_001286109.1; NM_001286110.1; NM_000086.2	c.644dupA; c.944dupA; c.710dupA; c.782dupA; c.872dupA	p.H261Qfs*67; p.H315Qfs*67; p.H291Qfs*67; p.H215Qfs*67; p.H237Qfs*67	frameshift			386833740				CI972581 (DM)	RCV000049704.1	likely pathogenic	Ceroid lipofuscinosis, neuronal, 3 (MIM 204200)	AR
COL25A1	4	109762850	C	T	SNV	Splice Site	NM_001256074.1; NM_032518.2; NM_198721.3	c.1575+1G>A; c.1656+1G>A											likely pathogenic	Fibrosis of extraocular muscles, congenital, 5	AR
COL4A3	2	228176554	C	T	SNV	Exonic	NM_000091.4	c.4981C>T	p.R1661C	missense	Damaging	Probably Damaging	201697532		0.051	0.049	CM014049 (DM)	RCV000283598.1	likely pathogenic	Alport syndrome (MIM104200, MIM 203780); Henaturia, benign familial (MIM 141200)	AR; AD
COL6A3	2	238253214	T	C	SNV	Exonic	NM_004369.3; NM_057166.4; NM_057167.3	c.5626A>G; c.7447A>G; c.6829A>G	p.K1876E; p.K2277E; p.K2483E	missense	Damaging	Probably Damaging	139260335		0.046	0.093	CM1010426 (DM)	RCV000352490.1; RCV000177877.1	likely pathogenic	Bethlem myopathy 1 (MIM158810); Dystonia 27 (MIM 616411); Ulrich congenital muscular dystrophy (MIM 254090)
COQ2	4	84205779	C	CG	Insertion	Exonic	NM_015697.7	c.288dupC	p.A97Rfs*56	frameshift			759310292			0.248			likely pathogenic	Coenzyme Q10 deficiency, primary, 1 (MIM 607426)	AR
CPS1	2	211476977	T	C	SNV	Exonic	NM_001122633.2; NM_001122634.3; NM_001875.4	c.1175T>C; c.2528T>C; c.2546T>C	p.L843S; p.L849S; p.L392S	missense	Damaging	Probably Damaging					CM042332 (DM)		likely pathogenic	Carbamoylphosphate synthetase I deficiency (MIM 237300)	AR
CYP11B1	8	143956649	C	T	SNV	Splice Site	NM_000497.3; NM_001026213.1	c.1200+1G>A					778735553			0.008	CS143718 (DM)		pathogenic	Adrenal hyperplasia, congenital, due to 11-beta-hydroxylase deficiency (MIM 202010); Aldosteronism, glucocorticoid-remediable (MIM 103900)	AR; AD
CYP21A2	6	32008870	C	T	SNV	Exonic	NM_000500.7; NM_001128590.3	c.1357C>T; c.1447C>T	p.P483S; p.P453S	missense	Damaging	Probably Damaging	776989258			0.438	CM041285 (DM)		likely pathogenic	Adrenal hyperplasia, congenital, due to 21-hydroxylase deficiency (MIM 201910); Hyperandrogenism, nonclassic type, due to 21-hydroxylase deficiency (MIM 201910)	AR
CYP21A2	6	32007887	G	T	SNV	Exonic	NM_001128590.3; NM_000500.7; ENST00000435122.3; ENST00000418967.6	c.754G>T; c.844G>T	p.V282L; p.V252L	missense	Tolerated	Possibly Damaging	6471			1.042	CM880022 (DM)	RCV000417198.1; RCV000210728.1; RCV000012935.2; RCV000012934.5; RCV000012936.2	Pathogenic	Adrenal hyperplasia, congenital, due to 21-hydroxylase deficiency; Hyperandrogenism, nonclassic type, due to 21-hydroxylase deficiency (MIM 201910)	AR
CYP4V2	4	187130393	G	A	SNV	Exonic	NM_207352.3	c.1372G>A	p.V458M	missense	Damaging	Possibly Damaging	202204817	0.02	0.015	0.015	CM123539 (DM)		likely pathogenic	Bietti crystalline corneoretinal dystrophy	AR
DDHD2	8	38111079	A	AT	Insertion	Exonic	NM_001164232.1; NM_015214.2	c.1897_1898insT	p.N633Ifs*10	frameshift									likely pathogenic	Spastic paraplegia 54, autosomal recessive (MIM 615033)	AR
DHCR7	11	71146443	C	G	SNV	Exonic	NM_001360.2; NM_001163817.1	c.1406G>C	p.R469P	missense	Damaging	Probably Damaging	201150384			0.003	CM001133 (DM)		likely pathogenic	Smith-Lemli-Opitz syndrome (MIM 270400)	AR
DHODH	16	72048540	C	T	SNV	Exonic	NM_001361.4	c.403C>T	p.R135C	missense	Damaging	Probably Damaging	201230446	0.04	0.042	0.063	CM100130 (DM)	RCV000018292.28; RCV000316778.1	likely pathogenic	Miller syndrome	AR
DLD	7	107555951	G	T	SNV	Exonic	NM_001289750.1; NM_000108.4; NM_001289751.1; NM_001289752.1	c.541G>T; c.616G>T; c.685G>T; c.388G>T	p.G181C; p.G229C; p.G206C; p.G130C	missense	Damaging	Probably Damaging	121964990		0.023	0.042	CM990485 (DM)	RCV000012744.17; RCV000301987.1; RCV000185853.3	pathogenic	Dihydrolipoamide dehydrogenase deficiency (MIM 246900)	AR
DLL3	19	39993659	GC	G	Deletion	Exonic	NM_016941.3; NM_203486.2	c.618delC	p.C207Afs*34	frameshift			760040233			0	CD031496 (DM)	RCV000007234.3	pathogenic	Spondylocostal dysostosis 1, autosomal recessive (MIM 277300)	AR
DNAAF1	16	84199468	A	T	SNV	Exonic	NM_001318756.1; NM_178452.5	c.187A>T; c.943A>T	p.K63*; p.K315*	stop gain			780886971			0.001			likely pathogenic	Ciliary dyskinesia, primary, 13 (MIM 613193)	AR
DOK7	4	3494833		GCCT	Insertion	Exonic; 3'UTR	NM_173660.4; ENST00000515886.5; NM_001301071.1; NM_001164673.1; ENST00000507039.5; NM_001256896.1; ENST00000340083.5	c.1124_1127dupTGCC; c.194_197dupTGCC; c.*345_*348dupTGCC	p.A378fs*30; p.A68fs*30	frameshift			606231128; 1272260765		0.066	0.075	CI064686 (DM)	RCV000001335.5; RCV000202989.1; RCV000560473.1; RCV000235027.1	Pathogenic	Myasthenic syndrome, congenital, 10 (MIM 254300)	AR
DRC1	2	26644264	C	T	SNV	Exonic	NM_145038.4	c.352C>T	p.Q118*	stop gain			142371860		0.015	0.069	CM135637 (DM)	RCV000049261.4; RCV000190935.1	likely pathogenic	Ciliary dyskinesia, primary, 21 (MIM 615294)	AR
DUOX2	15	45393426	GAAC		Deletion	Exonic	ENST00000603300.1; NM_014080.4; ENST00000389039.10	c.2895_2898delGTTC	p.F966fs*29	frameshift			530719719	0.18	0.296	0.287	CD021412 (DM)	RCV000169659.1; RCV000256134.2	Pathogenic	Thyroid dyshormonogenesis 6 (MIM 607200)	AR
ECHS1	10	135184225	CCT	C	Deletion	Exonic	NM_004092.3	c.123_124delAG	p.G42Efs*3	frameshift			746519257		0.008	0.013			likely pathogenic	Mitochondrial short-chain enoyl-CoA hydratase 1 deficiency (MIM 616277)
ETFDH	4	159627879	GCT	G	Deletion	Exonic	NM_001281737.1; NM_001281738.1; NM_004453.3	c.1570_1571delCT; c.1429_1430delCT; c.1387_1388delCT	p.L524Efs*4; p.L477Efs*4; p.L463Efs*4	frameshift			763417056			0.008		RCV000174332.1; RCV000153202.2	likely pathogenic	Glutaric acidemia IIC (MIM 231680)	AR
EVC2	4	5586510	G	T	SNV	Exonic	NM_001166136.1; NM_147127.4	c.2897C>A; c.2657C>A	p.S886*; p.S966*	stop gain									likely pathogenic	Ellis-van Creveld syndrome (MIM 225500); Weyers acrofacial dysostosis (MIM 193530)	AR; AD
EYS	6	65707500	T	C	SNV	Exonic	NM_001142800.1; NM_001292009.1	c.2234A>G	p.N745S	missense	Damaging	Benign	201652272	0.04	0.088	0.134	CM102718 (DM)	RCV000342934.1; RCV000174710.1	likely pathogenic	Retinitis pigmentosa 25 (MIM 602772)	AR
F11	4	187201251	C	T	SNV	Exonic	NM_000128.3	c.841C>T	p.Q281*	stop gain			770505620			0.127	CM000513 (DM)		likely pathogenic	Factor XI deficiency (MIM 612416)	AR; AD
F11	4	187201412	T	C	SNV	Exonic	NM_000128.3	c.901T>C	p.F301L	missense	Damaging	Probably Damaging	121965064		0.085	0.145	CM890043 (DM)	RCV000012667.16	pathogenic	Factor XI deficiency (MIM 612416)	AR; AD
F5	1	169489866	CTT	C	Deletion	Exonic	NM_000130.4	c.6083_6084delAA	p.K2028Rfs*5	frameshift									likely pathogenic	Factor V deficiency (MIM 227400); Thrombophilia due to activated protein C resistance (MIM 188055)	AR; AD	CHECK AA CHANGE
FANCA	16	89882320	G	A	SNV	Exonic	NM_001286167.1; NM_001018112.1; NM_000135.2	c.154C>T	p.R52*	stop gain			773159223			0.011	CM992312 (DM)		pathogenic	Fanconi anemia, complementation group A (MIM 227650)	AR
FERMT1	20	6078218	C	A	SNV	Exonic	NM_017671.4	c.910G>T	p.E304*	stop gain			146180696		0.015	0.015	CM040275 (DM)	RCV000209869.2	pathogenic	Kindler syndrome (MIM 173650)	AR
FGG	4	155533035	G	C	SNV	Exonic	NM_000509.5; NM_021870.2	c.323C>G	p.A108G	missense	Tolerated	Benign	148685782	0.16	0.262	0.362	CM000383 (DM)		likely pathogenic	Afibrinogenemia, congenital (MIM 202400); Dysfibrinogenemia, congenital (MIM 616004); Hypodysfibrinogenemia (MIM 616004); Hypofibrinogenemia, congenital (MIM 202400)	AR
FLG	1	152283937	TG	T	Deletion	Exonic	NM_002016.1	c.3424delC	p.Q1142Kfs*44	frameshift			542661380	0.12		0.013			likely pathogenic	Ichthyosis vulgaris	AD
GALNS	16	88893122	C	T	SNV	Exonic	NM_001323544.1; NM_001323543.1; NM_000512.4	c.1127G>A; c.572G>A; c.1145G>A	p.R382Q; p.R191Q; p.R376Q	missense	Tolerated	Benign	150734270	0.14	0.131	0.383	CM980820 (DM)	RCV000173702.2	likely pathogenic	Mucopolysaccharidosis IVA (MIM 253000)	AR
GBA	1	155205634	T	C	SNV	Exonic	NM_001005742.2; NM_001005741.2; NM_001171811.1; NM_001171812.1; NM_000157.3	c.1226A>G; c.965A>G; c.1079A>G	p.N360S; p.N409S; p.N322S	missense	Damaging	Benign	76763715	0.06	0.185	0.363	CM880036 (DM)	RCV000396221.1; RCV000305321.1; RCV000004515.9; RCV000004517.4; RCV000004516.4; RCV000079336.4	pathogenic	Gaucher disease, perinatal lethal (MIM 608013); Gaucher disease, type I (MIM 230800); Gaucher disease, type II (MIM 230900); Gaucher disease, type III (231000); Gaucher disease, type IIIC (231005)	AR
GJB2	13	20766921	C	T	SNV	Splice Site in UTR	NM_004004.5	c.-23+1G>A					80338940				CS991407 (DM)	RCV000146002.1; RCV000418755.1; RCV000018557.36; RCV000211766.1	Pathogenic	Bart-Pumphrey syndrome (MIM 49200); Deafness, autosomal dominant 3A (MIM 601544); Deafness, autosomal recessive 1A (MIM 220290); Hystrix-like ichthyosis with deafness (MIM 602540); Keratitis-ichthyosis-deafness syndrome (MIM 148210); Keratoderma, palmoplantar, with deafness (MIM 148350); Vohwinkel syndrome (MIM124500)	AR; AD
GPR179	17	36493523	G		Deletion	Exonic	NM_001004334.3; ENST00000616987.4; ENST00000621958.1	c.987delC; c.984delC	p.S329fs*4; p.S330fs*4	frameshift			770066665		0.567	0.051	CD121147 (DM)	RCV000505034.1; RCV000318580.1; RCV000024203.3; RCV000309713.1	likely pathogenic	Night blindness, congenital stationary (complete), 1E, autosomal recessive (MIM614565)	AR
GPSM2	1	109441559	AC	A	Deletion	Exonic	NM_001321038.1; NM_013296.4; NM_001321039.1	c.742delC	p.G249Efs*32	frameshift			528069912		0.024	0.021	CD124876 (DM)	RCV000223985.1; RCV000029164.4	pathogenic	Chudley-McCullough syndrome (MIM 604213)	AR
GRM6	5	178413226	G	A	SNV	Exonic	NM_000843.3	c.2029C>T	p.R677C	missense	Damaging	Probably Damaging	138551288	0.02	0.008	0.085	CM119099 (DM)		likely pathogenic	Night blindness, congenital stationary (complete), 1B (MIM 257270)
GYS2	12	21721886	G	A	SNV	Exonic	NM_021957.3	c.736C>T	p.R246*	stop gain			121918419			0.187	CM980965 (DM)	RCV000017427.28	pathogenic	Glycogen storage disease 0, liver (MIM 240600)	AR
HBB	11	5247993	CAAAG	C	Deletion	Exonic	NM_000518.4	c.126_129delCTTT	p.F42Lfs*19	frameshift			281864900	0.1		0.22	CD830011 (DM)	RCV000020328.1; RCV000016673.26	pathogenic	Delta-beta thalassemia (MIM 141749); Erythremias, beta; Heinz body anemias, beta- (MIM 140700); Hereditary persistence of fetal hemoglobin (MIM 141749); Methemoglobinemias, beta-; Sickle cell anemia (MIM 603903); Thalassemia-beta, dominant inclusion-body (603902)	AR; AD
HBD	11	5255582	C	A	SNV	Exonic	NM_000519.3	c.82G>T	p.A28S	missense	Tolerated	Possibly Damaging	35152987	0.1	0.146	0.44	CM130411 (DM); CS910592 (DM)	RCV000398301.1; RCV000016221.25; RCV000016222.1	pathogenic	Thalassemia due to Hb Lepore; Thalassemia, delta-
HESX1	3	57232304	C	T	SNV	Exonic	NM_003865.2	c.479G>A	p.R160H	missense	Damaging	Probably Damaging	766234350				CM1110145 (DM)		likely pathogenic	Growth hormone deficiency with pituitary anomalies (MIM 182230); Pituitary hormone deficiency, combined, 5 (MIM 182230); Septooptic dysplasia (MIM 182230)	AR; AD
HGD	3	120347229	A	G	SNV	Exonic	NM_000187.3	c.1336T>C	p.*446R	stop loss			143370662		0.008	0.003	CM098272 (DM)	RCV000169039.1	likely pathogenic	Alkaptonuria (MIM 203500)	AR
HGD	3	120371438	C	T	SNV	Splice Site	NM_000187.3	c.342+1G>A					397515518				CS992242 (DM)	RCV000055781.1	likely pathogenic	Alkaptonuria (MIM 203500)	AR
HNF1A	12	121426785	G	A	SNV	Exonic	NM_000545.6; NM_001306179.1	c.476G>A	p.R159Q	missense		Probably Damaging					CM971450 (DM)		pathogenic	Diabetes mellitus, insulin-dependent, 20 (MIM 612520); Hepatic adenoma, somatic (MIM 142330); MODY, type III (600496)	AR; AD
HTR1A	5	63256745	C	A	SNV	Exonic	NM_000524.3	c.802G>T	p.E268*	stop gain									likely pathogenic	Periodic fever, menstrual cycle dependent (MIM 614674)	AD
IFT122	3	129179814	C	A	SNV	Exonic; Intronic	NM_052989.2; NM_001280541.1; NM_052990.2; NM_001280546.1; NM_018262.3; NM_052985.3; NM_001280545.1	c.-178-257C>A; c.390C>A; c.194-2589C>A; c.273-257C>A	p.C130*	stop gain									likely pathogenic	Cranioectodermal dysplasia 1 (MIM 218330)	AR
IKBKAP	9	111641011	G	A	SNV	Exonic	NM_001318360.1; NM_003640.4; NM_001330749.1	c.3592C>T; c.2545C>T; c.3250C>T	p.R1198*; p.R1084*; p.R849*	stop gain			376078668		0.015	0.017			likely pathogenic	Dysautonomia, familial (MIM 223900)	AR
IYD	6	150710622	TTCA	T	Deletion	Exonic; ncRNA; Intronic	NM_001164695.1; NR_134655.1; NM_203395.2; NM_001318495.1; NM_001164694.1	c.315_317delCAT; c.124+12_124+14delTCA	p.F105_I106delinsL	in-frame			758499904		0.008	0.016	CD082141 (DM)		likely pathogenic	Thyroid dyshormonogenesis 4 (MIM 274800)	AR
KCNJ11	11	17409337	G	T	SNV	Exonic	NM_001166290.1; NM_000525.3	c.41C>A; c.302C>A	p.A101D; p.A14D	missense	Tolerated	Benign					CM051091 (DM)		pathogenic	Diabetes mellitus, transient neonatal, 3 (MIM 610582); Diabetes, permanent neonatal, with or without neurologic features (MIM 606176); Hyperinsulinemic hypoglycemia, familial, 2 (MIM 601820); Maturity-onset diabetes of the young, type 13 (MIM 616329)	AR; AD
LAMA3	18	21353552	G	A	SNV	Exonic; Splice Site	NM_198129.2; NM_001127717.2; NM_001302996.1	c.1274G>A; c.1273+1G>A	p.R425H	missense			374152633	0.08		0.279			likely pathogenic	Epidermolysis bullosa, generalized atrophic benign (MIM 226650); Epidermolysis bullosa, junctional, Herlitz type (MIM 226700); Laryngoonychocutaneous syndrome (MIM 245660)	AR
LAMA3	18	21438766	T	A	SNV	Exonic	NM_198129.2; NM_001127717.2	c.4395T>A	p.C1465*	stop gain									likely pathogenic	Epidermolysis bullosa, generalized atrophic benign (MIM 226650); Epidermolysis bullosa, junctional, Herlitz type (MIM 226700); Laryngoonychocutaneous syndrome (MIM 245660)	AR
LTBP4	19	41105996	CT	C	Deletion	Exonic	NM_001042544.1; NM_003573.2	c.365delT; c.254delT	p.L85Rfs*15; p.L122Rfs*15	frameshift			747013505		0.012	0.062		RCV000169666.1	pathogenic	Cutis laxa, autosomal recessive, type IC (MIM 613177)	AR
MEFV	16	3293257	C	A	SNV	Exonic; 3'UTR	NM_000243.2; NM_001198536.1	c.2230G>T; c.*434G>T	p.A744S	missense	Tolerated	Benign	61732874	0.18	0.131	0.214	CM981246 (DM)	RCV000196026.1; RCV000213702.2; RCV000002657.8	pathogenic	Familial Mediterranean fever (MIM 134610; MIM 249100)	AR; AD
MFSD8	4	128841948	C	T	SNV	Exonic	NM_152778.2	c.1394G>A	p.R465Q	missense	Damaging	Probably Damaging					CM120917 (DM)		likely pathogenic	Ceroid lipofuscinosis, neuronal, 7 (MIM 610951); Macular dystrophy with central cone involvement (MIM 616170)	AR
MPO	17	56348226	T	G	SNV	Splice Site	ENST00000225275.3; NM_000250.1	c.2031-2A>C					35897051	0.08	0.523	0.426	CS041126 (DM)	RCV000003816.6; RCV000265536.2	Pathogenic	Myeloperoxidase deficiency (MIM 254600)	AR
MUTYH	1	45798118	G	A	SNV	Exonic	NM_001048172.1; NM_001293192.1; NM_001048174.1; NM_001293196.1; NM_001293191.1; NM_001048173.1; NM_012222.2; NM_001128425.1; NM_001293195.1; NM_001293190.1; NM_001048171.1	c.682C>T; c.691C>T; c.694C>T; c.649C>T; c.733C>T; c.652C>T; c.373C>T; c.724C>T	p.R125C; p.R242C; p.R231C; p.R232C; p.R245C; p.R217C; p.R228C; p.R218C	missense	Damaging	Probably Damaging	200495564	0.02		0.034	CM055444 (DM)	RCV000034678.2; RCV000129829.3	pathogenic	Adenomas, multiple colorectal (MIM 608456); Colorectal adenomatous polyposis, autosomal recessive, with pilomatricomas (MIM 132600)	AR
MYD88	3	38180161	CGACCGCGCTGAGGCTCCAG	C	Deletion	Exonic	NM_001172569.1; NM_002468.4; NM_001172567.1; NM_001172568.1; NM_001172566.1	c.16_34delGCTGAGGCTCCAGGACCGC	p.A6Pfs*39	frameshift			746651350			0.066			likely pathogenic	Pyogenic bacterial infections, recurrent, due to MYD88 deficiency (MIM 612260)	AR
MYO15A	17	18022206	AG	A	Deletion	Exonic	NM_016239.3	c.96delG	p.T33Rfs*55	frameshift									likely pathogenic	Deafness 3 (MIM 600316)	AR
NAGA	22	42457056	C	T	SNV	Exonic	NM_000262.2	c.973G>A	p.E325K	missense	Damaging	Benign	121434529	0.04	0.261	0.372	CM900169 (DM)	RCV000019792.27; RCV000256069.1	likely pathogenic	Kanzaki disease (MIM 609242); Schindler disease, type I (MIM 609241); Schindler disease, type III (MIM 609241)	AR
NCF1	7	74197872	G	A	SNV	Exonic	NM_000265.5	c.579G>A	p.W193*	stop gain			145360423		0.038	0.237	CM021647 (DM)		pathogenic	Chronic granulomatous disease due to deficiency of NCF-1 (MIM 233700)	AR
NEK1	4	170509870	G	A	SNV	Exonic	NM_001199400.1; NM_001199398.1; NM_001199397.1; NM_012224.2; NM_001199399.1	c.481C>T	p.R161*	stop gain			202115635	0.02		0.042	CM1611078 (DM?)		pathogenic	Short-rib thoracic dysplasia 6 with or without polydactyly (MIM 263520)	AR
NGLY1	3	25761670	G	A	SNV	Intronic; Exonic	NM_018297.3; NM_001145293.1; NM_001145294.1; NM_001145295.1	c.1624C>T; c.1570C>T; c.1498C>T; c.1612-544C>T	p.R500*; p.R542*; p.R524*	stop gain			528583612	0.04		0.023	CM146810 (DM)	RCV000114364.4	pathogenic	Congenital disorder of deglycosylation (MIM 615273)	AR; DR
NGLY1	3	25775415	GTTC	G	Deletion	Exonic	NM_018297.3; NM_001145293.1; NM_001145294.1; NM_001145295.1	c.1079_1081delGAA; c.1205_1207delGAA; c.1151_1153delGAA	p.R402del; p.R384del; p.R360del	in-frame			587777266			0.001	CD146811 (DM)	RCV000114363.4	pathogenic	Congenital disorder of deglycosylation (MIM 615273)	AR
NPC1	18	21116700	A	G	SNV	Exonic	NM_000271.4	c.3182T>C	p.I1061T	missense	Damaging	Possibly Damaging	80358259		0.038	0.0405	CM990946 (DM)	RCV000003101.8; RCV000254672.1	pathogenic	Niemann-Pick disease, type C1 (MIM 257220); Niemann-Pick disease, type D (MIM 257220)	AR
OCA2	15	28230247	C	T	SNV	Exonic	NM_001300984.1; NM_000275.2	c.1327G>A; c.1255G>A	p.V419I; p.V443I	missense	Damaging	Probably Damaging	121918166	0.08	0.492	0.433	CM941111 (DM)	RCV000310636.1; RCV000001006.6; RCV000286588.1	pathogenic	Albinism, brown oculocutaneous (MIM 203200); Albinism, oculocutaneous, type II (MIM 203200)	AR
PAH	12	103245479	C	A	SNV	Exonic	NM_000277.1	c.898G>T	p.A300S	missense	Damaging	Probably Damaging	5030853		0.031	0.072	CM920555 (DM)	RCV000078536.6; RCV000150084.5	pathogenic	Phenylketonuria (MIM 261600)	AR
PAH	12	103234285	G	A	SNV	Exonic	NM_000277.1	c.1208C>T	p.A403V	missense	Tolerated	Probably Damaging	5030857	0.06	0.038	0.11	CM930567 (DM)	RCV000078506.6; RCV000150075.5	pathogenic	Phenylketonuria (MIM 261600)	AR
PAH	12	103288578	TTGA	T	Deletion	Exonic	NM_000277.1	c.284_286delTCA	p.I95del	in-frame			62508727		0.232	0.002	CD910543 (DM)	RCV000078518.6; RCV000000635.4	pathogenic	Phenylketonuria (MIM 261600)	AR
PAPSS2	10	89473824	AC	A	Deletion	Exonic	NM_004670.3; NM_001015880.1	c.406delC	p.H136Mfs*13	frameshift									likely pathogenic	Brachyolmia 4 with mild epiphyseal and metaphyseal changes (MIM 612847)	AR
PARK2	6	162394349	G	C	SNV	Exonic	NM_004562.2; NM_013987.2; NM_013988.2	c.272C>G; c.719C>G; c.635C>G	p.T212R; p.T91R; p.T240R	missense	Damaging	Benign	137853054				CM983422 (DM)	RCV000007452.5	pathogenic	Parkinson disease, juvenile, type 2 (MIM 600116);	AR
PDZD7	10	102780378	G	A	SNV	Exonic	NM_001195263.1; NM_024895.4	c.925C>T	p.R309*	stop gain			771163176			0.036			likely pathogenic	Usher syndrome, type IIC, GPR98/PDZD7 digenic	AR; DD
PEX1	7	92132483	T	TA	Insertion	Exonic	NM_001282678.1; NM_000466.2; NM_001282677.1	c.1926dupT; c.2097dupT; c.1473dupT	p.I643Yfs*42; p.I492Yfs*42; p.I700Yfs*42	frameshift			61750415		0.08	0.109	CI992063 (DM)	RCV000201307.1; RCV000078918.4; RCV000007953.3	pathogenic	Heimler syndrome 1 (MIM 234580); Peroxisome biogenesis disorder 1A (Zellweger) (MIM 214100); Peroxisome biogenesis disorder 1B (NALD/IRD) (MIM 601539)	AR
PEX7	6	137219351	T	A	SNV	Exonic	NM_000288.3	c.875T>A	p.L292*	stop gain			1805137		0.046	0.042	CM971147 (DM)	RCV000380952.1; RCV000008222.6; RCV000339271.1; RCV000352824.1	pathogenic	Peroxisome biogenesis disorder 9B (MIM 614879); Rhizomelic chondrodysplasia punctata, type 1 (MIM 215100)	AR
PLG	6	161127501	A	G	SNV	Exonic	NM_000301.3; NM_001168338.1	c.112A>G	p.K38E	missense	Tolerated	Possibly Damaging	73015965	0.22	0.431	0.496	CM991050 (DM)	RCV000014551.26	likely pathogenic	Dysplasminogenemia (MIM 217090); Plasminogen deficiency, type I (MIM 217090)	AR
PMM2	16	8905010	G	A	SNV	Intronic; Exonic	ENST00000268261.8; ENST00000569958.5; NM_000303.2; ENST00000566983.5	c.422G>A; c.179-489G>A; c.341G>A	p.R141H; p.R114H	missense	Damaging	Possibly Damaging	28936415	0.359	0.385	0.66	CM971228 (DM)	RCV000277720.1; RCV000008145.9; RCV000078590.7	Pathogenic	Congenital disorder of glycosylation, type Ia (MIM 212065)	AR
POLG	15	89868870	G	A	SNV	Exonic	NM_002693.2; NM_001126131.1	c.1760C>T	p.P587L	missense	Damaging	Probably Damaging	113994096	0.08	0.223	0.288	CM031330 (DM)	RCV000188666.3; RCV000014456.28; RCV000186576.4; RCV000193529.1; RCV000020473.1; RCV000408293.1	likely pathogenic	Mitochondrial DNA depletion syndrome 4A (Alpers type) (MIM 203700); Mitochondrial DNA depletion syndrome 4B (MNGIE type) (MIM 613662); Mitochondrial recessive ataxia syndrome (includes SANDO and SCAE) (MIM 607459); Progressive external ophthalmoplegia (MIM 157640; MIM 258450)	AR; AD
POLG	15	89873415	G	A	SNV	Exonic	NM_002693.2; NM_001126131.1	c.752C>T	p.T251I	missense	Tolerated	Benign	113994094	0.08	0.223	0.295	CM021660 (DM)	RCV000262479.1; RCV000194055.1; RCV000184009.2; RCV000188641.3; RCV000020484.1; RCV000014448.20; RCV000014447.20	likely pathogenic	Mitochondrial DNA depletion syndrome 4A (Alpers type) (MIM 203700); Mitochondrial DNA depletion syndrome 4B (MNGIE type) (MIM 613662); Mitochondrial recessive ataxia syndrome (includes SANDO and SCAE) (MIM 607459); Progressive external ophthalmoplegia (MIM 157640; MIM 258450)	AR; AD
POR	7	75615559	GGTGA	G	Deletion	Splice Site	NM_000941.2	c.1898+1_1898+4delGTGA					782708898; 868917845		0.159	0.011			likely pathogenic	Antley-Bixler syndrome with genital anomalies and disordered steroidogenesis (MIM 201750); Disordered steroidogenesis due to cytochrome P450 oxidoreductase (MIM 613571)	AR
PRF1	10	72360608	CA	C	Deletion	Exonic	NM_005041.4; NM_001083116.1	c.50delT	p.L17Rfs*34	frameshift			147035858	0.08	0.105	0.393	CD993068 (DM)	RCV000014707.25	likely pathogenic	Hemophagocytic lymphohistiocytosis, familial, 2 (MIM 603553)	AR
PROC	2	128180719	C	G	SNV	Exonic	NM_000312.3	c.372C>G	p.S124R	missense	Tolerated	Benign					CM014374 (DM)		likely pathogenic	Thrombophilia due to protein C deficiency (MIM 176860; MIM 612304)	AR; AD
PROKR2	20	5294762	C	T	SNV	Exonic	NM_144773.3	c.254G>A	p.R85H	missense	Damaging	Probably Damaging	74315418		0.123	0.111	CM065401 (DM)	RCV000022408.5; RCV000323645.1	likely pathogenic	Hypogonadotropic hypogonadism 3 with or without anosmia (MIM 244200)	AD
PROS1	3	93624643	T	C	SNV	Exonic	NM_000313.3; NM_001314077.1	c.586A>G; c.682A>G	p.K196E; p.K228E	missense	Tolerated	Benign	121918474	0.02		0.046	CM941197 (DM)	RCV000014246.27	pathogenic	Thrombophilia due to protein S deficiency (MIM 612336; MIM 614514)	AR; AD
PRSS56	2	233388233	CG	C	Deletion	Exonic	NM_001195129.1	c.961delG	p.V321Sfs*16	frameshift			779695467			0.041			likely pathogenic	Microphthalmia, isolated 6 (MIM 613517)	AR
PRSS56	2	233388180	G	T	SNV	Exonic	NM_001195129.1	c.904G>T	p.V302F	missense	Tolerated		74703359	0.2		1.754 (in Latino very small population (2/114). Next highest MAF is 0.287	CM115372 (DM)	RCV000162039.3	likely pathogenic	Microphthalmia, isolated 6 (MIM 613517)	AR
RAB23	6	57059615	A	T	SNV	Exonic	NM_016277.4; NM_183227.2; NM_001278666.1; NM_001278667.1; NM_001278668.1	c.434T>A	p.L145*	stop gain			121908171	0.04	0.031	0.045	CM071964 (DM)	RCV000004853.2; RCV000407501.1	pathogenic	Carpenter syndrome (MIM 201000)	AR
RBM20	10	112572053	C	T	SNV	Exonic	NM_001134363.2	c.1898C>T	p.P633L	missense	Damaging	Probably Damaging	747880281			0.015			likely pathogenic	Cardiomyopathy, dilated, 1DD (MIM 613172)	AD
RGS9	17	63173886	C	T	SNV	Exonic	NM_001081955.2; NM_001165933.1; NM_003835.3	c.619C>T	p.R207*	stop gain									likely pathogenic	Bradyopsia	AR
RGS9BP	19	33167775	C	CG	Insertion	Exonic	NM_207391.2	c.614dupG	p.C206Lfs*94	frameshift			781614544			0.279	CI100092 (DM)		likely pathogenic	Bradyopsia	AR
RTTN	18	67715345	GAGAAC	G	Deletion	Exonic	NM_173630.3; NM_001318520.1	c.2662_2666delGTTCT; c.5398_5402delGTTCT	p.V888Ffs*12; p.V1800Ffs*12	frameshift									likely pathogenic	Microcephaly, short stature, and polymicrogyria with seizures (MIM 614833)	AR
SAMHD1	20	35563513	C	T	SNV	Exonic	NM_015474.3	c.428G>A	p.R143H	missense	Damaging	Probably Damaging	369035155				CM093969 (DM)		Likely pathogenic	Aicardi-Goutieres syndrome 5 (MIM612952)	AR
SDHB	1	17371319	C	T	SNV	Exonic	NM_003000.2	c.137G>A	p.R46Q	missense	Damaging	Probably Damaging	772551056			0.001	CM030518 (DM)	RCV000162578.2; RCV000232432.1; RCV000183217.3	likely pathogenic	Cowden syndrome 2 (MIM 612359); Paragangliomas 4 (MIM 115310); Pheochromocytoma (MIM 171300)	AD
SDHB	1	17380443	C	CC	Insertion	Exonic	NM_003000.2	c.71dupA	p.A25fs*38	frameshift									likely pathogenic	Cowden syndrome 2 (MIM 612359); Paragangliomas 4 (MIM 115310); Pheochromocytoma (MIM 171300)	AD
SERPINA1	14	94849388	G	A	SNV	Exonic	NM_001127705.1; NM_000295.4; NM_001002235.2; NM_001127702.1; NM_001002236.2; NM_001127707.1; NM_001127700.1; NM_001127706.1; NM_001127704.1; NM_001127701.1; NM_001127703.1	c.187C>T	p.R63C	missense	Damaging	Probably Damaging	28931570	0.06	0.161	0.162	CM890095 (DM)	RCV000175577.1; RCV000019575.3; RCV000148875.2; RCV000205893.1	likely pathogenic	Emphysema due to AAT deficiency (MIM 613490); Emphysema-cirrhosis, due to AAT deficiency (MIM 613490); Hemorrhagic diathesis due to antithrombin Pittsburgh (MIM 613490)	AR
SLC26A4	7	107323768	TC	T	Deletion	Exonic	NM_000441.1	c.890delC	p.P297Qfs*6	frameshift							CD056474 (DM)	RCV000169356.1	likely pathogenic	Deafness, autosomal recessive 4, with enlarged vestibular aqueduct (MIM 600791); Pendred syndrome (MIM 274600)	AR
SLC26A8	6	35927335	C	A	SNV	Exonic	NM_138718.2; NM_001193476.1; NM_052961.3	c.1450G>T; c.1765G>T	p.E484*; p.E589*	stop gain									likely pathogenic	Spermatogenic failure 3 (MIM 606766)	AD
SLC4A1	17	42328579	G	A	SNV	Exonic	NM_000342.3	c.2603C>T	p.P868L	missense	Damaging	Probably Damaging	121912759	0.02	0.023	0.128	CM930674 (DM)	RCV000019361.23	likely pathogenic	Cryohydrocytosis (MIM 185020); Ovalocytosis, SA type (OMIM 166900); Renal tubular acidosis, distal (MIM 611590; MIM 179800); Spherocytosis, type 4 ( MIM 612653)	AR; AD
SLC52A2	8	145583960	C	T	SNV	ncRNA; Exonic	NM_001253815.1; NR_045600.1; NM_024531.4; NM_001253816.1	c.808C>T	p.Q270*	stop gain			375088539		0.008	0.005	CM1515394 (DM)	RCV000167765.2; RCV000235507.1	pathogenic	Brown-Vialetto-Van Laere syndrome 2 (MIM 614707)	AR
SLC6A19	5	1208935	G	A	SNV	Exonic	NM_001003841.2	c.277G>A	p.G93R	missense	Damaging	Probably Damaging	757679627			0.06	CM085711 (DM)		likely pathogenic	Hartnup disorder (MIM 234500); Hyperglycinuria (MIM 138500)	AR; AD
SLC6A19	5	1221429	G	T	SNV	Splice Site	NM_001003841.2	c.1701+1G>T											likely pathogenic	Hartnup disorder (MIM 234500); Hyperglycinuria (MIM 138500)	AR; AD
SLC6A19	5	1212453	G	A	SNV	Exonic	NM_001003841.2	c.517G>A	p.D173N	missense	Tolerated	Benign	121434346	0.12	0.238	0.278	CM042478 (DM)	RCV000002096.4	pathogenic	Hartnup disorder (MIM 234500); Hyperglycinuria (MIM 138500)	AR; AD
SLC7A9	19	33353427	C	T	SNV	Exonic	NM_001243036.1; NM_001126335.1; NM_014270.4	c.544G>A	p.A182T	missense	Tolerated	Benign	79389353	0.1	0.338	0.453	CM992220 (DM?)	RCV000006138.5	likely pathogenic	Cystinuria (MIM 220100)	AD; AR
SNX10	7	26400665	A	C	SNV	Exonic	NM_013322.2; NM_001199837.1; NM_001318198.1; NM_001318199.1; NM_001199835.1	c.86A>C; c.95A>C; c.173A>C	p.Y29S; p.Y32S; p.Y58S	missense	Damaging	Probably Damaging	771038257			0.001	CM133637 (DM)		likely pathogenic	Osteopetrosis, autosomal recessive 8 (MIM 615085)	AR
SPINK5	5	147470774	C	T	SNV	Exonic	NM_001127698.1; NM_001127699.1; NM_006846.3	c.649C>T	p.R217*	stop gain			367958902		0.017	0.011	CM020795 (DM)		pathogenic	Netherton syndrome (MIM 256500)	AR
SYNE1	6	152697975	G	A	SNV	Exonic	NM_182961.3; NM_033071.3	c.9082C>T; c.9103C>T	p.R3028*; p.R3035*	stop gain			369163343		0.001	0.001			likely pathogenic	Emery-Dreifuss muscular dystrophy 4 (MIM 612998); Spinocerebellar ataxia, autosomal recessive 8 (MIM 610743)	AR; AD
SYNE1	6	152751303	G	A	SNV	Exonic	NM_182961.3; NM_033071.3	c.4732C>T; c.4753C>T	p.P1578S; p.P1585S	missense	Tolerated	Benign	199769508		0.008	0.152	CM169047 (DM)	RCV000397637.1	likely pathogenic	Emery-Dreifuss muscular dystrophy 4 (MIM 612998); Spinocerebellar ataxia, autosomal recessive 8 (MIM 610743)	AR; AD
TBX15	1	119474327	CCT	C	Deletion	Exonic	NM_001330677.1; NM_152380.2	c.332_333delAG; c.14_15delAG	p.E5fs*10; p.E111fs*10	frameshift									likely pathogenic	Cousin syndrome	AR
TMPRSS3	21	43795896	C	T	SNV	ncRNA; Exonic	NM_024022.2; NM_032404.2; NM_001256317.1; NR_046020.1	c.1273G>A; c.1276G>A; c.895G>A	p.A299T; p.A425T; p.A426T	missense	Damaging	Probably Damaging	56264519	0.04	0.138	0.125	CM116227 (DM)	RCV000211742.1; RCV000039339.5	pathogenic	Deafness, 8/10	AR
TRIOBP	22	38137034	C	T	SNV	Exonic	NM_001039141.2	c.5317C>T	p.R1773*	stop gain			368112491		0.008	0.0542			likely pathogenic	Deafness, 28	AR
TRPM1	15	31360213	A	G	SNV	Exonic	NM_001252024.1; NM_002420.5; NM_001252020.1	c.362T>C; c.413T>C; c.296T>C	p.L121P; p.L99P; p.L138P	missense	Damaging	Probably Damaging	191205969	0.04	0.025	0.018	CM097735 (DM)	RCV000006605.4	likely pathogenic	Night blindness, congenital stationary (complete), 1C	AR
TSEN54	17	73519367	C	T	SNV	Exonic	NM_207346.2	c.1264C>T	p.Q422*	stop gain									likely pathogenic	Pontocerebellar hypoplasia type 2A (MIM 277470); Pontocerebellar hypoplasia type 4 (MIM 225753)	AR
TYMP	22	50966041	C	T	SNV	Exonic	NM_001113755.2	c.622G>A	p.V208M	missense	Damaging	Probably Damaging	121913039		0.062	0.035	CM053844 (DM)	RCV000199543.4; RCV000018143.24	likely pathogenic	Mitochondrial DNA depletion syndrome 1 (MNGIE type) (MIM 603041)	AR
TYR	11	88924382	C	T	SNV	Exonic	NM_000372.4	c.832C>T	p.R278*	stop gain			62645904			0.115	CM930716 (DM)	RCV000085974.1	pathogenic	Albinism, oculocutaneous, type IA (MIM 203100); Albinism, oculocutaneous, type IB (MIM 606952); Waardenburg syndrome/albinism, digenic (MIM 103470)	AR; AD
TYR	11	88911194	T	TT	Insertion	Exonic	NM_000372.4	c.74dupT	p.S26fs*3	frameshift							CI033301 (DM)		likely pathogenic	Albinism, oculocutaneous, type IA (MIM 203100); Albinism, oculocutaneous, type IB (MIM 606952); Waardenburg syndrome/albinism, digenic (MIM 103470)	AR; AD
UNC13D	17	73832419	C	T	SNV	Splice Site	NM_199242.2	c.1389+1G>A					777759523			0.009	CS033139 (DM)	RCV000404518.1; RCV000380656.1; RCV000002076.3	likely pathogenic	Hemophagocytic lymphohistiocytosis, familial, 3 (MIM 608898)	AR
UPB1	22	24919586	G	A	SNV	Splice Site	NM_016327.2	c.917-1G>A					143493067	0.04	0.215	0.291	CS004673 (DM)		likely pathogenic	Beta-ureidopropionase deficiency	AR
USH2A	1	216419934	A	C	SNV	Exonic	NM_007123.5; NM_206933.2	c.2802T>G	p.C934W	missense		Probably Damaging	201527662	0.08		0.279	CM114180 (DM)	RCV000132710.1	likely pathogenic	Retinitis pigmentosa 39 (MIM 613809); Usher syndrome, type 2A (MIM 276901)	AR
VPS13B	8	100520026	C	T	SNV	Intronic; Exonic	NM_017890.4; NM_152564.4	c.4186C>T; c.4224+595C>T	p.Q1396*	stop gain			559590419	0.02		0.012			likely pathogenic	Cohen syndrome (MIM 216550)	AR
VPS13B	8	100523503	G	T	SNV	Exonic	NM_017890.4; NM_152564.4	c.4471G>T; c.4396G>T	p.E1491*; p.E1466*	stop gain			120074151				CM041273 (DM)	RCV000002956.3	pathogenic	Cohen syndrome (MIM 216550)	AR
WFS1	4	6279258	C	T	SNV	Exonic	NM_001145853.1; NM_006005.3	c.76C>T	p.R26*	stop gain			747658523			0			likely pathogenic	Deafness 6/14/38 (MIM 600965); Wolfram syndrome (MIM 222300); Wolfram-like syndrome (MIM 614296)	AR; AD
WRN	8	30915970	GA	G	Deletion	Exonic	NM_000553.4	c.15delA	p.K5Nfs*15	frameshift			745681892			0.024		RCV000233160.1	likely pathogenic	Werner syndrome (MIM 277700)	AR
