# Supplementary material for: High-frequency actionable pathogenic exome variants in an average-risk cohort
Source: Cold Spring Harb Mol Case Stud. 2018 Dec;4(6):a003178. doi: 10.1101/mcs.a003178 (PMC6318774; doi:10.1101/mcs.a003178)
Supplement: Supplemental Material [file supp_mcs.a003178_Supplemental_File_2.xlsx]

## Sheet: Sheet1
Supplemental Table2: list of level 1A rsIDs assesed in participants
rs121908755
rs80282562
rs121908757
rs121909005
rs121909013
rs267606723
rs74503330
rs121909041
rs193922525
rs4986893
rs887829
rs3892097
rs28399504
rs113993960
rs4149056
rs4244285
rs8175347
rs12248560
rs12979860
rs1799853
rs78655421
rs75527207
rs1057910
rs55886062
rs67376798
rs3918290
rs776746
rs9923231
