# Supplementary material for: High-frequency actionable pathogenic exome variants in an average-risk cohort
Source: Cold Spring Harb Mol Case Stud. 2018 Dec;4(6):a003178. doi: 10.1101/mcs.a003178 (PMC6318774; doi:10.1101/mcs.a003178)
Supplement: Supplemental Material [file supp_mcs.a003178_Supplemental_File_3.xlsx]

## Sheet: Sheet1
Gene Symbol	Chromosome	Position	Reference	Sample Allele	Variation Type	Gene Region	Transcription ID	Transcript Variant	Protein Variant	Translation impact	Phenotype (OMIM)	Inheritance
AAGAB	15	67528353	C	T	SNV	Exonic	NM_001271885.1; NM_024666.4; NM_001271886.1	c.88G>A; c.415G>A	p.V139I; p.V30I	missense	Keratoderma, palmoplantar, punctate type IA (MIM 148600)	AD
ABCB6	2	220075521	C	T	SNV	Exonic	NM_005689.2	c.2168G>A	p.R723Q	missense	Dyschromatosis universalis hereditaria 3 (MIM 615402); Microphthalmia, isolated, with coloboma 7 (MIM 614497); Pseudohyperkalemia, familial, 2, due to red cell leak (MIM 609153)	AD
ABCB7	X	74293709	C	T	SNV	Exonic	NM_001271696.1; NM_001271699.1; NM_001271698.1; NM_004299.4; NM_001271697.1	c.860G>A; c.818G>A; c.941G>A; c.821G>A; c.938G>A	p.R314Q; p.R273Q; p.R313Q; p.R274Q; p.R287Q	missense	Anemia, sideroblastic, with ataxia (MIM 301310)	XLR
ABCD1	X	152991478	C	G	SNV	Exonic	NM_000033.3	c.757C>G	p.L253V	missense	Adrenoleukodystrophy; Adrenomyeloneuropathy, adulT (MIM 300100)	XLR
ANGPTL4	19	8436373	C	T	SNV	Exonic	NM_001039667.2; NM_139314.2	c.1006C>T; c.892C>T	p.R298C; p.R336C	missense	Plasma triglyceride level QTL, low (MIM 615881)	AD
ANOS1	X	8536293	G	A	SNV	Exonic	NM_000216.3	c.1187C>T	p.S396L	missense	Hypogonadotropic hypogonadism 1 with or without anosmia (Kallmann syndrome 1) (MIM308700)	XLR
ARID1A	1	27023007	A	AGGC	Insertion	Exonic	NM_006015.4, NM_139135.2	c.126_128dupGGC	p.A45dup		Coffin-Siris syndrome 2 (MIM 614607)	AD
ASXL3	18	31325878	T	TC	Insertion	Exonic	NM_030632.2	c.6071dupC	p.P2025fs*23	frameshift	Bainbridge-Ropers syndrome (MIM 615485)	AD
ASXL3	18	31325878	T	TCC	Insertion	Exonic	NM_030632.2	c.6070_6071dupCC	p.P2025fs*56	frameshift	Bainbridge-Ropers syndrome (MIM 615485)	AD
BDNF	11	27680107	G	A	SNV	Exonic	NM_001143807.1; NM_001143813.1; NM_170733.3; NM_001143810.1; NM_001143808.1; NM_001143814.1; NM_001143805.1; NM_001709.4; NM_001143816.1; NM_170732.4; NM_001143809.1; NM_001143811.1; NM_170734.3; NM_001143806.1; NM_170735.5; NM_170731.4; NM_001143812.1	c.29C>T; c.251C>T; c.92C>T; c.50C>T; c.5C>T	p.T17I; p.T2I; p.T31I; p.T84I; p.T10I	missense	Central hypoventilation syndrome, congenital (MIM20980);	AD
BMP4	14	54418579	T	C	SNV	Exonic	NM_130850.3; NM_001202.4	c.362A>G	p.H121R	missense	Microphthalmia, syndromic 6 (MIM 607932)	AD
BRAF	7	140624440	C	T	SNV	Exonic	NM_004333.4	c.64G>A	p.D22N	missense	Cardiofaciocutaneous syndrome (MIM 115150); LEOPARD syndrome 3 (MIM 613707); Noonan syndrome 7 (MIM 613706)	AD
CDKN1C	11	2906108	CGGGGCCGGGGCT	C	Deletion	Exonic	NM_00076.2, NM_001122630.1, NM_001122631.1	c.600_611delAGCCCCGGCCCC; c.567_578delAGCCCCGGCCCC	p.A202_P205del; p.A213_P216del		Beckwith-Wiedemann syndrome (MIM 130650); IMAGE syndrome (MIM 614732)	AD
CHD7	8	61712981	G	A	SNV	Intronic; Exonic	NM_001316690.1; NM_017780.3	c.1716+19372G>A; c.2273G>A	p.R758H	missense	CHARGE syndrome (MIM 214800); Hypogonadotropic hypogonadism 5 with or without anosmia (MIM 612370)	AD
CREBBP	16	3820773	G	A	SNV	Exonic	NM_004380.2; NM_001079846.1	c.2678C>T; c.2564C>T	p.S855L; p.S893L	missense	Rubinstein-Taybi syndrome 1 (mim 180849)	AD
CRYBA4	22	27018586	C	T	SNV	Exonic	NM_001886.2	c.26C>T	p.A9V	missense	Cataract 23 (MIM 610425)	AD
CST3	20	23615951	ACACGTGGTTCGGCCCAGCTC	A	Deletion	Exonic	NM_000099.3; NM_001288614.1	c.277_296delGAGCTGGGCCGAACCACGTG	p.E93fs*14	frameshift	Cerebral amyloid angiopathy (MIM 105150)	AD
DIAPH3	13	60545105	G	T	SNV	Exonic	NM_001258369.1; NM_030932.3; NM_001258367.1; NM_001258368.1; NM_001258370.1; NM_001042517.1; NM_001258366.1	c.1630C>A; c.1051C>A; c.1840C>A; c.1807C>A; c.1702C>A	p.P544T; p.P614T; p.P603T; p.P568T; p.P351T	missense	Auditory neuropathy, autosomal dominant, 1 (609129)	AD
DIAPH3	13	60490297		A	Insertion	Exonic	NM_001258369.1; NM_030932.3; NM_001258367.1; NM_001258368.1; NM_001258370.1; NM_001042517.1; NM_001258366.1	c.1467dupT; c.2046dupT; c.2223dupT; c.2118dupT; c.2256dupT	p.M707fs*11; p.M683fs*11; p.M490fs*11; p.M742fs*11; p.M753fs*11		Auditory neuropathy, autosomal dominant, 1 (609129)	AD
DPP6	7	154379680	GCAGCAC	G	Deletion	Exonic; Intronic	NM_130797.3; NM_001039350.2; NM_001290252.1; NM_001936.4; NM_001290253.1	c.441+115680_441+115685delCAGCAC; c.442-49850_442-49845delCAGCAC; c.628-49850_628-49845delCAGCAC; c.436-49850_436-49845delCAGCAC; c.949_954delCAGCAC	p.Q317_H318del	in-frame	Mental retardation, autosomal dominant 33 (MIM 616311)	AD
DPP6	7	154561207	C	T	SNV	Exonic	NM_130797.3; NM_001039350.2; NM_001290252.1; NM_001936.4	c.643C>T; c.778C>T; c.964C>T; c.772C>T	p.R322C; p.R260C; p.R258C; p.R215C	missense	Mental retardation, autosomal dominant 33 (MIM 616311)	AD
ELOVL5	6	53152683	G	A	SNV	Intronic; Exonic	NM_001301856.1; NM_001242828.1; NM_001242830.1; NM_021814.4	c.246+3891C>T; c.304C>T	p.Q102*	stop gain	Spinocerebellar ataxia 38 (MIM 615957)	AD
ENG	9	130578230	G	A	SNV	Exonic	NM_001114753.2; NM_000118.3; NM_001278138.1	c.1844C>T; c.1298C>T	p.S615L; p.S433L	missense	Telangiectasia, hereditary hemorrhagic, type 1 (MIM 187300)	AD
EPAS1	2	46603764	T	A	SNV	Exonic	NM_001430.4	c.1121T>A	p.F374Y	missense	Erythrocytosis, familial, 4 (611783)	AD
EXT2	11	44253902	G	A	SNV	Splice Site	NM_000401.3; NM_001178083.1; NM_207122.1	c.1762-1G>A; c.1663-1G>A; c.1693-1G>A			Exostoses, multiple, type 2 (MIM 616682)	AD
FOXG1	14	29236694	A	C	SNV	Exonic	NM_005249.4	c.209A>C	p.Q70P	missense	Rett syndrome, congenital variant (MIM 613454)	AD
GDNF	5	37816112	G	A	SNV	Exonic	NM_001190469.1; NM_001190468.1; NM_000514.3; NM_199231.2; NM_001278098.1	c.250C>T; c.121C>T; c.277C>T; c.199C>T; c.328C>T	p.R110W; p.R84W; p.R41W; p.R93W; p.R67W	missense	Central hypoventilation syndrome (MIM 209880)	AD
KBTBD13	15	65369320	GAGGTTTCCGCGCCACGCTGC	G	Deletion	Exonic	NM_001101362.2	c.172_191delTTCCGCGCCACGCTGCAGGT	p.F58fs*80		Nemaline myopathy 6, (MIM 609273)	AD
KIF1B	1	10406001	C	T	SNV	Exonic	NM_015074.3	c.3649C>T	p.P1217S	missense	Pheochromocytoma (MIM 171300)	AD
KMT2D	12	49434742	G	A	SNV	Exonic	NM_003482.3	c.6811C>T	p.P2271S	missense	Kabuki syndrome 1 (MIM 147920)	AD
L1CAM	X	153132233	C	T	SNV	Exonic	NM_001143963.2; NM_001278116.1; NM_024003.3; NM_000425.4	c.2287G>A; c.2302G>A	p.V768I; p.V763I	missense	Corpus callosum, partial agenesis of (MIM 304100); CRASH syndrome (MIM 303350); Hydrocephalus due to aqueductal stenosis (MIM 307000); Hydrocephalus with congenital idiopathic intestinal pseudoobstruction (MIM 307000); Hydrocephalus with Hirschsprung disease (MIM 307000); MASA syndrome (MIM 30350)	XLR
LDLR	19	11200280	C	T	SNV	Exonic	NM_001195800.1; NM_000527.4; NM_001195799.1; NM_001195803.1; NM_001195798.1	c.56C>T	p.A19V	missense	Hypercholesterolemia, familial (MIM 143890); LDL cholesterol level QTL2 (MIM 143890)	AD
LDLR	19	11231164	G	A	SNV	Exonic; Intronic	NM_001195800.1; NM_000527.4; NM_001195803.1; NM_001195799.1; NM_001195798.1	c.1602G>A; c.2106G>A; c.1983G>A; c.1606+255G>A	p.M534I; p.M661I; p.M702I	missense	Hypercholesterolemia, familial (MIM 143890); LDL cholesterol level QTL2 (MIM 143890)	AD
MYH3	17	10535839	G	A	SNV	Exonic	NM_002470.3	c.4910C>T	p.A1637V	missense	Arthrogryposis, distal, type 2A (MIM 193700); Arthrogryposis, distal, type 2B (MIM 601680); Arthrogryposis, distal, type 8 (MIM 178110)	AD
NOTCH2	1	120459251	G	T	SNV	Exonic	NM_024408.3	c.6094C>A	p.H2032N	missense	Alagille syndrome 2 (MIM 610205); Hajdu-Cheney syndrome (MIM 102500)	AD
NR2F1	5	92923788	CCAA	C	Deletion	Exonic	NM_005654.5	c.635_637delACA	p.N212del	in-frame	Bosch-Boonstra-Schaaf optic atrophy syndrome (MIM 615722)	AD
PCSK9	1	55525301	G	A	SNV	ncRNA; Exonic	NM_174936.3; NR_110451.1	c.1646G>A	p.R549H	missense	Hypercholesterolemia, familial, 3 (603776)	AD
PCSK9	1	55527139	C	G	SNV	ncRNA; Exonic	NR_110451.1; NM_174936.3	c.1773C>G	p.H591Q	missense	Hypercholesterolemia, familial, 3 (603776)	AD
PROKR2	20	5283308	C	G	SNV	Exonic	NM_144773.3	c.533G>C	p.W178S	missense	Hypogonadotropic hypogonadism 3 with or without anosmia (MIM 244200)	AD
PTCH1	9	98209591	T	C	SNV	Exonic	NM_001083606.1; NM_001083604.1; NM_001083602.1; NM_001083607.1; NM_001083605.1; NM_000264.3; NM_001083603.1	c.3494A>G; c.3749A>G; c.3947A>G; c.3944A>G	p.Y1165C; p.Y1316C; p.Y1315C; p.Y1250C	missense	Basal cell nevus syndrome (MIM 109400); Holoprosencephaly 7 (610828)	AD
RPS19	19	42364385	G	T	SNV	Intronic; Promoter; 5'UTR	NM_001022.3; NM_001321483.1; NM_001321485.1; NM_001321484.1	c.-180G>T; c.-131G>T; c.-1+26G>T			Diamond-Blackfan anemia 1 (MIM 105650)	AD
SCN1A	2	166892969	A	C	SNV	Exonic	NM_006920.4; NM_001165963.1; NM_001165964.1; NM_001202435.1	c.2985T>G; c.2934T>G; c.3018T>G	p.D978E; p.D1006E; p.D995E	missense	Epilepsy, generalized, with febrile seizures plus, type 2 (MIM 604403); Epileptic encephalopathy, early infantile, 6 (Dravet syndrome) (MIM607208); Febrile seizures, familial, 3A (MIM 604403); Migraine, familial hemiplegic, 3 (MIM 609634)	AD
SFTPC	8	22020201	G	A	SNV	Exonic; Intronic	NM_001317778.1; NM_001172357.1; NM_003018.3; NM_001317780.1; NM_001317779.1; NM_001172410.1	c.43-392G>A; c.157G>A	p.A53T	missense	Surfactant metabolism dysfunction, pulmonary, 2 (MIM 610913)	AD
SOX9	17	70119815	G	C	SNV	Exonic	NM_000346.3	c.817G>C	p.V273L	missense	Acampomelic campomelic dysplasia; Campomelic dysplasia; Campomelic dysplasia with autosomal sex reversal (MIM 114290)	AD
SPRY4	5	141694430	C	T	SNV	Exonic	NM_030964.3; NM_001127496.1; NM_001293289.1; NM_001293290.1	c.313G>A; c.244G>A	p.D82N; p.D105N	missense	Hypogonadotropic hypogonadism 17 with or without anosmia (MIM 615266)	AD
SRCAP	16	30740333	A	G	SNV	Exonic	NM_006662.2	c.5705A>G	p.E1902G	missense	Floating-Harbor syndrome (MIM136140)	AD
SRCAP	16	30751038	GC	G	Deletion	Promoter; Exonic	NM_006662.2; NM_001256829.1	c.-993delC; c.9678delC	p.K3227fs	frameshift	Floating-Harbor syndrome (MIM136140)	AD
TBX1	22	19754300	CGCCGCCGCT	C	Deletion	Intronic; Exonic	NM_080646.1; NM_080647.1; NM_005992.1	c.1009+776_1009+784delGCCGCCGCT; c.1404_1412delCGCTGCCGC	p.A474_A476del	in-frame	DiGeorge syndrome (MIM 188400); Tetralogy of Fallot (MIM 187500); Velocardiofacial syndrome (MIM 192430)	AD
TGFBR1	9	101867537	T	TGGC	Insertion	Exonic	NM_004612.3; NM_001130916.2; NM_001306210.1	c.75_77dupGGC	p.A26dup	in-frame	Loeys-Dietz syndrome 1 (MIM 609192)	AD
VCAN	5	82779381	T	G	SNV	Exonic	NM_001126336.2; NM_001164097.1; NM_004385.4; NM_001164098.1	c.44T>G	p.L15*	stop gain	Wagner syndrome 1(MIM 143200)	AD
