# Supplementary material for: High-frequency actionable pathogenic exome variants in an average-risk cohort
Source: Cold Spring Harb Mol Case Stud. 2018 Dec;4(6):a003178. doi: 10.1101/mcs.a003178 (PMC6318774; doi:10.1101/mcs.a003178)
Supplement: Supplemental Material [file supp_mcs.a003178_Supplemental_File_4.xlsx]

## Sheet: Sheet1
A2M
A4GALT
AA1
AA2
AAA1
AAA2
AAA4
AAAS
AAGAB
AARS
AARS2
AASS
AAT1
AAT2
ABAT
ABCA1
ABCA12
ABCA3
ABCA4
ABCB11
ABCB4
ABCB6
ABCB7
ABCC2
ABCC6
ABCC8
ABCC9
ABCD1
ABCD4
ABCG5
ABCG8
ABHD12
ABHD5
ABL1
ABL2
ACACA
ACAD8
ACAD9
ACADM
ACADS
ACADSB
ACADVL
ACAN
ACAT1
ACE
ACF
ACO2
ACOX1
ACP
ACP33
ACP5
ACRPS
ACRPV
ACSF3
ACSL4
ACSL6
ACTA1
ACTA2
ACTB
ACTC1
ACTG1
ACTG2
ACTN1
ACTN2
ACTN4
ACVR1
ACVR1B
ACVR2B
ACVRL1
ACY1
AD10
AD11
AD17
AD5
AD6
AD7
AD8
ADA
ADAM10
ADAM9
ADAMTS10
ADAMTS13
ADAMTS17
ADAMTS18
ADAMTS2
ADAMTSL2
ADAMTSL4
ADAR
ADAT3
ADCK3
ADCK4
ADCY5
ADFN
ADGRV1
ADIPOQ
ADK
ADNP
ADRA2B
ADRB2
ADSL
AF10
AFA1
AFF2
AFF4
AFG3L2
AFP
AGA
AGA2
AGA3
AGBL1
AGK
AGL
AGMX2
AGPAT2
AGPS
AGRN
AGSPX
AGT
AGTR1
AGXT
AHCY
AHDC1
AHI1
AIC
AICDA
AIFM1
AIMP1
AIP
AIPL1
AIR
AIRE
AK1
AK2
AKR1C2
AKR1D1
AKT1
AKT2
AKT3
ALAD
ALAS2
ALB
ALDH18A1
ALDH1A3
ALDH2
ALDH3A2
ALDH4A1
ALDH5A1
ALDH6A1
ALDH7A1
ALDOA
ALDOB
ALG1
ALG11
ALG12
ALG13
ALG2
ALG3
ALG6
ALG8
ALG9
ALMS1
ALOX12B
ALOXE3
ALPL
ALS2
ALS3
ALS7
ALX3
ALX4
AMACR
AMBN
AMCN
AMELX
AMER1
AMH
AMHR2
AMMEC
AMN
AMPD1
AMPD2
AMT
ANBC
ANG
ANGPTL3
ANGPTL4
ANIB1
ANIB11
ANIB2
ANIB3
ANIB4
ANIB5
ANIB7
ANIB8
ANIC
ANK1
ANK2
ANKH
ANKK1
ANKRD11
ANKRD26
ANKS6
ANLN
ANMA
ANO10
ANO3
ANO5
ANO6
ANTXR1
ANTXR2
AOCH
AOMS1
AOMS2
AP1S1
AP1S2
AP2S1
AP3B1
AP4B1
AP4E1
AP4M1
AP4S1
AP5Z1
APC
APCDD1
APMR1
APMR2
APMR3
APOA1
APOA2
APOA5
APOB
APOC2
APOC3
APOE
APOPT1
APP
APRT
APTX
AQP2
AQP5
AR
ARCI7
ARFGEF2
ARG1
ARHGAP26
ARHGAP31
ARHGDIA
ARHGEF6
ARHGEF9
ARID1A
ARID1B
ARL13B
ARL2BP
ARL6
ARMC4
ARMC5
ARSA
ARSB
ARSE
ARVD3
ARVD4
ARVD6
ARX
ASAH1
ASB10
ASCC1
ASCL1
ASD1
ASL
ASNS
ASPA
ASPH
ASPM
ASPSCR1
ASS1
ASXL1
ASXL3
ATCAY
ATF6
ATFB1
ATFB2
ATFB8
ATIC
ATL1
ATL3
ATM
ATN1
ATOH7
ATP13A2
ATP1A2
ATP1A3
ATP2A1
ATP2A2
ATP2C1
ATP6B1
ATP6B1B2
ATP6V0A2
ATP6V0A4
ATP7A
ATP7B
ATP8B1
ATPAF2
ATR
ATRX
ATXN1
ATXN10
ATXN2
ATXN3
ATXN7
ATXN8
ATXN8OS
AUH
AVP
AVPR2
AXIN1
AXIN2
B2M
B3GALNT2
B3GALT6
B3GALTL
B3GAT3
B3GNT1
B4GALNT1
B4GALT1
B4GALT7
B9D2
BAAT
BAG3
BANF1
BAP1
BAX
BBS1
BBS10
BBS12
BBS2
BBS4
BBS5
BBS7
BCAP31
BCHE
BCKDHA
BCKDHB
BCKDK
BCL10
BCL2
BCL3
BCL6
BCL7A
BCMO1
BCOR
BCPR
BCR
BCS1L
BDA1B
BDET
BDMR
BDNF
BEAN
BED
BEST1
BFIS1
BFIS4
BFSP1
BFSP2
BHLHA9
BICD2
BIN1
BLK
BLNK
BLOC1S3
BLOC1S6
BLVRA
BMIQ16
BMP1
BMP15
BMP2
BMP4
BMPER
BMPR1A
BMPR1B
BMPR2
BOLA3
BOP
BOS2
BPGM
BPP
BPPV
BRAF
BRAT1
BRCA2
BRCATA
BRF1
BRIP1
BRP44L
BRV2
BRWD3
BSCL2
BSND
BTD
BTK
BUB1
BUB1B
BZX
C10orf11
C10orf2
C12orf57
C12orf65
C15orf41
C16DELq22
C16orf57
C19orf12
C1GALT1C1
C1NH
C1QA
C1QB
C1QC
C1QTNF5
C1R
C1S
C2
C21ORF59
C2orf25
C2orf71
C3
C4A
C4B
C4orf26
C5
C5orf42
C6
C7
C7orf10
C7orf22
C8A
C8B
C8orf37
C9
C9orf72
CA12
CA2
CA4
CA5A
CA8
CAA
CABP2
CABP4
CACD1
CACNA1A
CACNA1C
CACNA1D
CACNA1F
CACNA1S
CACNA2D4
CACNB2
CACNB4
CACNG2
CALM1
CALM2
CALR
CAMPD1
CAMTA1
CANDF1
CANDF3
CANT1
CAPN3
CAPN5
CARD11
CARD14
CARD9
CARS2
CASC5
CASK
CASP10
CASP8
CASQ1
CASQ2
CASR
CAST
CAT
CATSPER1
CAV1
CAV3
CBFB
CBG
CBL
CBS
CBX2
CC2D1A
CC2D2A
CCAL1
CCBE1
CCCSX
CCDC103
CCDC11
CCDC111
CCDC114
CCDC151
CCDC22
CCDC39
CCDC40
CCDC65
CCDC78
CCDC8
CCDC88C
CCM1
CCND2
CCNO
CCT5
CD151
CD19
CD2AP
CD320
CD36
CD3D
CD3E
CD3G
CD4
CD40
CD59
CD79A
CD79B
CD81
CD8A
CD96
CDAGS
CDAN1
CDAN3
CDC42
CDC6
CDH1
CDH15
CDH23
CDH3
CDHR1
CDK5RAP2
CDKL5
CDKN1B
CDKN1C
CDKN2A
CDON
CDSN
CDT1
CEBPA
CEBPE
CECR
CECR1
CEL
CENPF
CENPJ
CEP120
CEP152
CEP164
CEP19
CEP290
CEP41
CEP57
CEP83
CERKL
CERS3
CES1
CETP
CFC1
CFD
CFEOM3C
CFHR5
CFI
CFL2
CFTDX
CFTR
CHAMP1
CHAT
CHCHD10
CHCHD2
CHD2
CHD7
CHDT3
CHED1
CHEK2
CHKB
CHM
CHMP1A
CHMP2B
CHMP4B
CHN1
CHNG3
CHRDL1
CHRNA1
CHRNA2
CHRNA4
CHRNA7
CHRNB1
CHRNB2
CHRND
CHRNE
CHRNG
CHST14
CHST3
CHST6
CHSY1
CHUK
CHX10
CIB2
CILD4
CILD8
CIMT
CIRH1A
CISD2
CITED2
CKAP2L
CLCF1
CLCN1
CLCN2
CLCN5
CLCN7
CLCNKA
CLCNKB
CLDN1
CLDN14
CLDN16
CLDN19
CLEC4M
CLEC7A
CLMP
CLN3
CLN5
CLN6
CLN8
CLP1
CLPB
CLPP
CLRN1
CMD1B
CMD1F
CMD1H
CMD1K
CMD1Q
CMH21
CMT2G
CMT2H
CMTDIA
CMTX2
CMTX3
CNC2
CND
CNGA1
CNGA3
CNGB1
CNGB3
CNNM2
CNNM4
CNSN
CNTNAP1
CNTNAP2
COA6
COASY
COCH
COD2
CODA
COG1
COG4
COG5
COG6
COG7
COG8
COL10A1
COL11A1
COL11A2
COL12A1
COL13A1
COL17A1
COL18A1
COL1A1
COL1A2
COL25A1
COL2A1
COL3A1
COL4A1
COL4A2
COL4A3
COL4A3BP
COL4A4
COL4A5
COL5A1
COL5A2
COL6A1
COL6A2
COL6A3
COL7A1
COL8A2
COL9A1
COL9A2
COL9A3
COLEC11
COLQ
COMA
COMP
COPD
COQ2
COQ4
COQ6
COQ9
CORD1
CORD17
CORD8
CORIN
CORO1A
COX10
COX15
COX20
COX4I2
COX6A1
COX6B1
COX7B
CP
CPA6
CPN1
CPOX
CPS1
CPT1A
CPT2
CPVT3
CR1
CR2
CRADD
CRB1
CRB2
CRBN
CRCL
CREB1
CREBBP
CRELD1
CRFB4
CRIPT
CRLF1
CRSA
CRTAP
CRTC1
CRX
CRYAA
CRYAB
CRYBA1
CRYBA4
CRYBB1
CRYBB2
CRYBB3
CRYGB
CRYGC
CRYGD
CRYGS
CRYM
CSF1R
CSF2RA
CSF2RB
CSMF
CSNK1D
CSPP1
CSRP3
CST3
CSTA
CSTB
CTC1
CTCF
CTDP1
CTH
CTHRC1
CTLA4
CTNNA3
CTNNB1
CTNS
CTPS1
CTRCT24
CTRCT25
CTRCT26
CTRCT27
CTRCT29
CTRCT32
CTRCT34
CTRCT35
CTRCT37
CTRCT7
CTRCT8
CTSA
CTSC
CTSD
CTSF
CTSK
CUBN
CUL3
CUL4B
CUL7
CVMRF
CXCR4
CXDUPq26.3
CYB5A
CYB5R3
CYBA
CYBB
CYC1
CYCS
CYLD
CYP11A1
CYP11B1
CYP11B2
CYP17A1
CYP19A1
CYP1B1
CYP21A2
CYP24A1
CYP26B1
CYP26C1
CYP27A1
CYP27B1
CYP2A6
CYP2B6
CYP2C
CYP2C8
CYP2C9
CYP2R1
CYP2U1
CYP4F22
CYP4V2
CYP7B1
D2HGDH
DA10
DAG1
DARS
DARS2
DAX1
DBA2
DBH
DBT
DCAF17
DCC
DCDC2
DCHS1
DCLRE1C
DCN
DCPS
DCR
DCTN1
DCX
DDB2
DDC
DDD3
DDH1
DDH2
DDHD1
DDHD2
DDIT3
DDR2
DDX11
DDX3X
DDX48
DDX58
DDX59
DEAF1
DEK
DEPDC5
DES
DFCTRPS
DFNA16
DFNA18
DFNA21
DFNA24
DFNA27
DFNA30
DFNA31
DFNA33
DFNA43
DFNA47
DFNA48
DFNA49
DFNA5
DFNA51
DFNA52
DFNA53
DFNA54
DFNA58
DFNA59
DFNA7
DFNB13
DFNB14
DFNB17
DFNB20
DFNB26
DFNB27
DFNB32
DFNB33
DFNB38
DFNB40
DFNB45
DFNB46
DFNB47
DFNB5
DFNB51
DFNB55
DFNB62
DFNB65
DFNB68
DFNB71
DFNB83
DFNB85
DFNB96
DFNX3
DFNY1
DGCR2
DGKE
DGUOK
DHCR24
DHCR7
DHDDS
DHFR
DHH
DHMN1
DHODH
DHTKD1
DIAPH1
DIAPH2
DIAPH3
DICER1
DIH1
DIH2
DIP2B
DIRC2
DIS3L2
DISC2
DJ1
DKBI
DKC1
DLAT
DLC1
DLD
DLEC1
DLG3
DLL3
DLL4
DLX3
DMD
DMGDH
DMP1
DMPK
DMSMFH
DNA2
DNAAF3
DNAH11
DNAH5
DNAI1
DNAI2
DNAJB2
DNAJB6
DNAJC13
DNAJC19
DNAJC5
DNAJC6
DNAL1
DNASE1L3
DNM1
DNM1L
DNM2
DNMT1
DNMT3A
DNMT3B
DOCK2
DOCK6
DOCK7
DOCK8
DOK7
DPAGT1
DPM1
DPM2
DPM3
DPP6
DPY19L2
DPYD
DPYS
DRAM2
DRC1
DRD4
DRD5
DSC2
DSG1
DSG2
DSG4
DSP
DSPP
DST
DTNA
DTNBP1
DUH1
DUH2
DUOX2
DUOXA2
DUPC1
DURS1
DUSP6
DVL1
DWS
DXS423E
DYM
DYNC1H1
DYNC2H1
DYRK1A
DYRK1B
DYSF
DYT1
DYT13
DYT15
DYT17
DYT21
DYT7
DYX1C1
EA3
EA7
EA8
EARS2
EBAF
EBP
ECA1
ECE1
ECEL1
ECHS1
ECM1
ECT
ECTD5
ECTD6
ECTD8
EDA
EDAR
EDARADD
EDN1
EDN3
EDNRA
EDNRB
EDS8
EDSS2
EEF1A2
EFEMP1
EFEMP2
EFNB1
EFTUD2
EGF
EGFR
EGLN1
EGR2
EHMT1
EIF2AK3
EIF2AK4
EIF2B1
EIF2B2
EIF2B3
EIF2B4
EIF2B5
EIG7
EJM3
EJM4
EKD2
ELAC2
ELANE
ELAVL4
ELN
ELOVL4
ELOVL5
EMD
EMG1
EMP2
EMWX
EMX2
ENAM
ENFL2
ENG
ENO1
ENPP1
ENTPD1
ENUR1
ENUR2
EOGT
EOS
EP300
EPAS1
EPB41
EPB42
EPCAM
EPG5
EPHA2
EPHX1
EPM2A
EPPS
EPRPDC
ERBB2
ERBB3
ERBB4
ERCC1
ERCC2
ERCC3
ERCC4
ERCC5
ERCC6
ERCC6L2
ERCC8
ERF
ERLIN2
ESCO2
ESPN
ESR1
ESRRB
ETFA
ETFB
ETFDH
ETHE1
ETL2
ETL3
ETL4
ETL6
ETM2
ETM3
ETV6
EVC
EVR3
EWSR1
EXOSC3
EXOSC8
EXPH5
EXT1
EXT2
EXT3
EYA1
EYA4
EYS
EZH2
F10
F11
F12
F13A1
F13B
F2
F5
F7
F8
F9
FA2H
FAAP95
FADD
FAH
FAM111A
FAM111B
FAM126A
FAM134B
FAM161A
FAM20A
FAM20C
FAM58A
FAM83H
FAME1
FAME3
FAME4
FAN1
FANCA
FANCC
FANCD2
FANCE
FANCF
FANCI
FAR1
FARS2
FAS
FASLG
FAT4
FBLN1
FBLN5
FBN1
FBN2
FBP1
FBXL4
FBXO38
FBXO7
FCGR2C
FCGR3A
FCGR3B
FCN3
FCYT
FDPS
FECD2
FECD3
FECD5
FECD7
FECH
FEZF1
FGA
FGB
FGD1
FGD4
FGF10
FGF14
FGF16
FGF17
FGF23
FGF3
FGF5
FGF8
FGFR1
FGFR1OP
FGFR2
FGFR3
FGG
FGS3
FGS5
FH
FHII
FHL1
FIG4
FIGLA
FKBP10
FKBP14
FKRP
FKTN
FLCN
FLG
FLJ22792
FLNA
FLNB
FLNC
FLRT3
FLT3
FLT4
FLVCR1
FLVCR2
FMN2
FMO3
FMR1
FN1
FOLR1
FOXC1
FOXC2
FOXE1
FOXE3
FOXF1
FOXG1
FOXI1
FOXL2
FOXN1
FOXO1A
FOXP1
FOXP2
FOXP3
FOXRED1
FPH1
FRAS1
FRDA2
FREM1
FREM2
FRIASS
FRMD7
FRTS1
FSCN2
FSHB
FSHD1
FSHR
FTCD
FTL
FTO
FTSJ1
FUCA1
FUS
FUT6
FUZ
FVT1
FWS
FXN
FXYD2
FYCO1
FZD4
FZD6
G6PC
G6PC3
G6PD
GAA
GABRA1
GABRG2
GALC
GALE
GALK1
GALNS
GALNT3
GALT
GAMT
GAN
GARS
GAS8
GATA1
GATA2
GATA3
GATA4
GATA6
GATAD2B
GATM
GBA
GBA2
GBD2
GBD3
GBE1
GCCD3
GCDH
GCH1
GCK
GCLC
GCM2
GCNT2
GCSH
GDAP1
GDF1
GDF2
GDF3
GDF5
GDF6
GDF8
GDI1
GDNF
GEFSP4
GEFSP6
GEFSP8
GER
GFAP
GFER
GFI1
GFI1B
GFM1
GFND1
GFPT1
GGCX
GGT1
GH1
GHR
GHRH
GHRHR
GHSR
GIF
GINGF2
GINGF3
GINGF4
GIPC3
GJA1
GJA3
GJA5
GJA8
GJB1
GJB2
GJB3
GJB4
GJB6
GJC2
GK
GLA
GLB1
GLC1B
GLC1C
GLC1D
GLC1H
GLC1I
GLC1K
GLC1M
GLC1N
GLC1P
GLC3B
GLC3C
GLDC
GLE1
GLI2
GLI3
GLIS2
GLIS3
GLML
GLRA1
GLRB
GLUD1
GLUL
GLYCTK
GM2A
GMPPA
GMPPB
GNA11
GNAI2
GNAI3
GNAL
GNAO1
GNAQ
GNAS
GNASAS1
GNAT1
GNAT2
GNB4
GNE
GNMT
GNPAT
GNPTAB
GNPTAG
GNRHR
GNS
GORAB
GOSR2
GOT1
GP1BA
GP1BB
GP6
GP9
GPC3
GPC6
GPD1
GPD1L
GPDS1
GPHN
GPI
GPIHBP1
GPR101
GPR126
GPR143
GPR179
GPR56
GPSM2
GPX1
GPX4
GRHL2
GRHL3
GRHPR
GRIA3
GRID2
GRIK2
GRIN1
GRIN2A
GRIN2B
GRIP1
GRK1
GRM1
GRM6
GRN
GRXCR1
GSC
GSM1
GSN
GSR
GSS
GSTZ1
GTF2H5
GTPBP3
GTS
GUCA1A
GUCA1B
GUCY1A3
GUCY2C
GUCY2D
GULOP
GUSB
GUST
GYG1
GYS1
GYS2
H19
H6PD
HADHA
HADHB
HADHSC
HAMP
HARS
HAX1
HBA1
HBA2
HBB
HBD
HBFQTL2
HBFQTL3
HBFQTL4
HBG1
HBG2
HBHR
HBT
HCA1
HCCS
HCF2
HCFC1
HCFP1
HCFP2
HCN1
HCN4
HDAC8
HDL3
HDLCQ14
HEATR2
HEPACAM
HERC2
HES7
HESX1
HEXA
HEXB
HF1
HFE
HFM
HFM1
HGD
HGF
HGSNAT
HHPP
HHT3
HHT4
HIBCH
HINT1
HJCD
HJV
HK1
HLCS
HMBS
HMGA2
HMGCL
HMGCS2
HMOX1
HMPS1
HMSN5
HMX1
HNF1A
HNF1B
HNF4A
HNFJ3
HNMT
HNP1
HNRNPA1
HNRNPDL
HNRNPK
HOGA1
HOXA1
HOXA11
HOXA13
HOXB1
HOXC13
HOXD10
HOXD13
HPCA
HPD
HPE1
HPE6
HPE8
HPGD
HPPD
HPRHP
HPRT1
HPS1
HPS3
HPS4
HPS5
HPS6
HPSE2
HPT
HR
HRAS
HRG
HRM2
HRPT2
HRPT3
HSD11B1
HSD11B2
HSD17B10
HSD17B3
HSD17B4
HSD3B2
HSD3B7
HSF4
HSN1B
HSPB1
HSPB8
HSPD1
HSPG2
HT
HTC2
HTGH
HTR1A
HTRA1
HTT
HUWE1
HVEC
HWE1
HWE2
HYDIN
HYLS1
HYPLIP2
HYPT10
HYPT5
HYPT9
HYSP3
IBGC2
ICK
ICOS
ICR1
IDH2
IDH3B
IDS
IDUA
IER3IP1
IFIH1
IFITM5
IFNA1
IFNGR1
IFNGR2
IFT122
IFT140
IFT172
IFT43
IFT80
IGAD1
IGBP1
IGF1
IGF1R
IGF2R
IGFALS
IGFBP7
IGHG2
IGHM
IGHMBP2
IGKC
IGLL1
IGSF1
IH
IHH
IHPS1
IHPS2
IHPS3
IHPS4
IHPS5
IKBKAP
IKBKB
IKBKG
IKZF1
IL10RA
IL11RA
IL12B
IL12RB1
IL17RC
IL17RD
IL1RAPL1
IL1RN
IL2
IL21R
IL2RA
IL2RG
IL31RA
IL36RN
IL7R
ILDR1
IMPAD1
IMPDH1
IMPG1
IMPG2
INDX
INF2
ING1
INPP5E
INPPL1
INS
INSL3
INSR
INVS
IPF1
IQCB1
IQSEC2
IRAK4
IRF1
IRF6
IRF8
IRGM
IRX5
IS1
IS2
ISCA2
ISCU
ISG15
ISPD
ITCH
ITGA2B
ITGA3
ITGA6
ITGA7
ITGA8
ITGB2
ITGB3
ITGB4
ITGB6
ITK
ITM2B
ITPA
ITPR1
ITS
IVD
IYD
JAG1
JAGN1
JAK2
JAK3
JAM3
JBS
JOAG2
JPH2
JPH3
JUP
KAL1
KANK1
KANK2
KANSL1
KAOGS
KARS
KAT6A
KAT6B
KATNB1
KBTBD13
KCNA1
KCNA2
KCNA5
KCNB1
KCNC1
KCNC3
KCND3
KCNE1
KCNE2
KCNE3
KCNH1
KCNH2
KCNJ1
KCNJ10
KCNJ11
KCNJ13
KCNJ2
KCNJ5
KCNJ6
KCNK3
KCNK9
KCNMA1
KCNN4
KCNQ1
KCNQ1OT1
KCNQ2
KCNQ3
KCNQ4
KCNT1
KCNV2
KCTD1
KCTD17
KCTD7
KDM1A
KDM5C
KDM6A
KDR
KERA
KHDC3L
KIAA0196
KIAA0442
KIAA0586
KIAA1279
KIAA2022
KIF11
KIF1A
KIF1B
KIF1C
KIF21A
KIF22
KIF2A
KIF5A
KIF5C
KIF7
KIND1
KIND3
KIRREL3
KISS1R
KIT
KITLG
KIZ
KL
KLF1
KLF11
KLF6
KLHL10
KLHL3
KLHL40
KLHL41
KLHL7
KLK4
KLKB1
KLLN
KMT2A
KMT2D
KONDS
KPTN
KRAS
KRT1
KRT10
KRT12
KRT13
KRT14
KRT16
KRT17
KRT18
KRT2
KRT25
KRT3
KRT4
KRT5
KRT6A
KRT6B
KRT6C
KRT74
KRT8
KRT81
KRT85
KRT86
KRT9
KTCN2
KTCN3
KTCN4
KTCN5
KTCN6
KTCN7
KTCN8
KTU
KTWS
KWE
KYPSC1
L1CAM
L2HGDH
LAG5
LALL
LAMA1
LAMA2
LAMA3
LAMA4
LAMB1
LAMB2
LAMB3
LAMC2
LAMC3
LAMP2
LAMTOR2
LARGE
LARP7
LARS2
LBN
LBR
LCA5
LCAT
LCRB
LCS1
LCT
LDB3
LDHA
LDLR
LDLRAP1
LECD
LEF1
LEMD3
LEP
LEPR
LFS3
LGI1
LGMD1H
LHB
LHCGR
LHFPL5
LHX3
LHX4
LIAS
LIFR
LIG1
LIG4
LIM2
LINS1
LIPA
LIPC
LIPE
LIPH
LIPN
LIPT1
LITAF
LKMCD
LMAN1
LMBR1
LMBRD1
LMF1
LMNA
LMNB1
LMO1
LMO2
LMOD3
LMPH1B
LMX1B
LONP1
LOR
LOXHD1
LPAR6
LPIN1
LPIN2
LPL
LPP
LPSA
LRAT
LRBA
LRIG2
LRIT3
LRP2
LRP4
LRP5
LRP6
LRPAP1
LRPPRC
LRRC50
LRRC6
LRRC8A
LRSAM1
LRSL
LRTOMT
LSS
LTBP2
LTBP3
LTBP4
LTC4S
LVNC2
LVSKS
LYL1
LYST
LYZ
LZTFL1
LZTR1
LZTS1
MAB21L2
MACST
MAD1L1
MADH4
MADH9
MAF
MAFB
MAFD4
MAG
MAGEL2
MAGT1
MAK
MALT1
MAML2
MAMLD1
MAN1B1
MAN2B1
MANBA
MAOA
MAP2K1
MAP2K2
MAP3K1
MAP3K8
MAPRE2
MAPT
MARS
MARS2
MARVELD2
MASP1
MASP2
MAT1A
MATN3
MATR3
MBD5
MBTPS2
MC2R
MC4R
MCC
MCCC1
MCCC2
MCDR1
MCDR3
MCEE
MCFD2
MCM4
MCM6
MCM9
MCOLN1
MCOP1
MCOPCB1
MCOPCB2
MCOPCT1
MCOPS8
MCOR
MCPH1
MCS
MDBS2
MDC1B
MDCMP
MDD1
MDD2
MDDC
MDLS
MDNS
MDRV
MDS1
MECOM
MECP2
MED12
MED13L
MED17
MED23
MED25
MEF2C
MEFV
MEGF10
[truncated: 1,659 more rows]
